# Supplementary material for: Spin-dependent reactivity and spin-flipping dynamics in oxygen atom scattering from graphite
Source: Nat Chem. 2023 May 22;15(7):1006–11. doi: 10.1038/s41557-023-01204-2 (PMC10322699; doi:10.1038/s41557-023-01204-2)
Supplement: Source Data Fig. 1 — Statistical source data. [file 41557_2023_1204_MOESM2_ESM.xlsx]

## Sheet: Fig 1
	Triplet /eV	Singlet /eV
O 6 Å above	0	1.27
Physi O*	-0.16	---
Physi O* to chem O* TS	-0.14	---
Chem O* (bri)	-0.51	-1.91
Diffusion TS	-0.47	-1.15
Chem O* (top)	-0.65	---
