# Supplementary material for: Spin-dependent reactivity and spin-flipping dynamics in oxygen atom scattering from graphite
Source: Nat Chem. 2023 May 22;15(7):1006–11. doi: 10.1038/s41557-023-01204-2 (PMC10322699; doi:10.1038/s41557-023-01204-2)
Supplement: Source Data Fig. 2 — Statistical source data. [file 41557_2023_1204_MOESM3_ESM.xlsx]

## Sheet: figure 2 (a)
θf /° Es/Ei	-59	-57	-55	-53	-51	-49	-47	-45	-43	-41	-39	-37	-35	-33	-31	-29	-27	-25	-23	-21	-19	-17	-15	-13	-11	-9	-7	-5	-3	-1	1	3	5	7	9	11	13	15	17	19	21	23	25	27	29	31	33	35	37
0.02941	0	0	0	0	0.0092	0.01839	0.05731	0.01962	0.01802	0.03775	0.02302	0.04088	0.01019	0.03019	0.04369	0.04538	0.02882	0.0258	0.06115	0.0356	0.04926	0.02223	0.01133	0.07386	0.0539	0.07178	0.0509	0.02741	0.07944	0.03997	0.04586	0.09178	0.03902	0.03008	0.03239	0.05833	0.04087	0.05192	0.03892	0.02678	0.04676	0.05346	0.02534	0.0295	0.0249	0.02392	0.01397	0.01818	0.01222
0.08824	0	0.01322	0.02997	0	0.03019	0.05153	0.04576	0.01564	0.05002	0.06667	0.03373	0.06713	0.06357	0.07157	0.07778	0.16491	0.20216	0.10542	0.06985	0.12865	0.11637	0.10726	0.12052	0.0641	0.10985	0.13316	0.09367	0.16002	0.14045	0.10216	0.0884	0.10938	0.13938	0.09083	0.10536	0.10034	0.0979	0.10684	0.13357	0.09292	0.14236	0.15261	0.08582	0.11189	0.08683	0.13228	0.10473	0.05609	0.07021
0.14706	0	0	0.02356	0.01736	0.05889	0.08067	0.02399	0.02112	0.01736	0.18138	0.0935	0.10587	0.06533	0.11976	0.04911	0.04911	0.08719	0.1291	0.09477	0.1197	0.15255	0.17997	0.10818	0.18781	0.14033	0.0911	0.17692	0.14627	0.09252	0.13278	0.12097	0.16092	0.12404	0.10131	0.15516	0.1179	0.1741	0.17249	0.17207	0.23544	0.22654	0.24899	0.24655	0.26112	0.2586	0.20468	0.15301	0.13343	0.07846
0.20588	0	0	0.01918	0	0.025	0.0281	0	0	0.02396	0	0	0.02252	0.02729	0.05639	0.05584	0.12236	0.0857	0.15426	0.08577	0.10944	0.11714	0.22241	0.07431	0.12072	0.20303	0.16625	0.13723	0.17008	0.18379	0.25349	0.20301	0.19041	0.28229	0.214	0.25121	0.16648	0.25409	0.31736	0.31643	0.37393	0.30337	0.4151	0.32178	0.39433	0.46698	0.292	0.24708	0.33675	0.18767
0.26471	0	0	0	0.02398	0	0	0.02427	0	0	0.14521	0.0321	0.13227	0.05399	0.05349	0.08397	0.09942	0.17752	0.22135	0.13945	0.05023	0.10478	0.10732	0.26051	0.10362	0.1172	0.1195	0.19215	0.32339	0.19304	0.17793	0.23461	0.36125	0.30214	0.36245	0.40595	0.28935	0.41085	0.58573	0.47146	0.36903	0.45063	0.4715	0.36664	0.38837	0.51636	0.38912	0.38579	0.21601	0.21774
0.32353	0	0	0	0.02508	0.04977	0.02528	0	0	0	0.02718	0.03191	0.1306	0	0.01698	0.12962	0.07499	0.075	0.17016	0.12548	0.13196	0.28345	0.10439	0.13546	0.24499	0.19138	0.27419	0.31758	0.21865	0.32199	0.4074	0.28242	0.34111	0.29264	0.25868	0.40107	0.48936	0.45757	0.5715	0.46608	0.64773	0.70133	0.51653	0.64148	0.52572	0.55483	0.36037	0.44896	0.23086	0.11855
0.38235	0	0	0	0.031	0	0.02724	0.03259	0.13581	0.05838	0.17117	0.03135	0.03955	0.14337	0.04174	0.16612	0.07403	0.1248	0.14293	0.08095	0.2195	0.10227	0.16277	0.16596	0.16379	0.17688	0.29802	0.28729	0.27713	0.3187	0.39806	0.36893	0.37622	0.47943	0.44878	0.45692	0.63435	0.76142	0.73102	0.75843	0.98443	0.76013	0.68124	0.67404	0.65214	0.59239	0.4525	0.35147	0.32447	0.19803
0.44118	0	0	0	0	0.0335	0.03396	0.0299	0.03981	0.0623	0.08578	0.06406	0.06554	0.03331	0.15071	0.15326	0.07264	0.11184	0.11554	0.11168	0.0745	0.16007	0.24922	0.27115	0.32447	0.21185	0.23357	0.26097	0.25567	0.38916	0.37755	0.35946	0.49862	0.43504	0.46641	0.65668	0.84443	0.75863	0.79279	0.86697	0.90944	0.79903	0.80374	0.77756	0.71391	0.53961	0.39584	0.36167	0.33645	0.16678
0.5	0	0	0	0	0	0	0.0688	0.03223	0.06701	0.08495	0.06857	0.04148	0.11692	0.10686	0.06844	0.0678	0.12155	0.13226	0.31979	0.20582	0.21444	0.16145	0.28862	0.25051	0.24769	0.36326	0.3117	0.33658	0.44687	0.27318	0.43021	0.47997	0.63388	0.54678	0.77604	0.71946	0.8535	1	0.89854	0.90121	0.88483	0.86049	0.81317	0.67776	0.4933	0.47168	0.22265	0.17694	0.03326
0.55882	0	0	0	0	0.03806	0.03408	0	0.04623	0	0	0	0.04285	0.12497	0.07517	0.09637	0.07557	0.1609	0.17313	0.159	0.13618	0.2494	0.20753	0.36488	0.22338	0.20994	0.29415	0.33659	0.45274	0.50228	0.58138	0.49751	0.57285	0.47529	0.68129	0.60347	0.73122	0.73694	0.75573	0.95155	0.83795	0.85986	0.98546	0.84796	0.7103	0.6294	0.38587	0.32255	0.13692	0.04511
0.61765	0	0	0	0	0	0.04239	0	0.047	0.03496	0.12231	0.08245	0	0.05002	0.08413	0	0.05002	0.14212	0.10144	0.17564	0.15019	0.16959	0.28842	0.09478	0.15754	0.29753	0.17962	0.4745	0.35209	0.30599	0.63601	0.63045	0.59568	0.65512	0.40285	0.62499	0.77044	0.8438	0.76933	0.9158	0.83967	0.77932	0.77502	0.8302	0.57958	0.40742	0.39642	0.20298	0.21526	0.01148
0.67647	0	0	0	0	0	0.0407	0.04091	0	0.04893	0.09444	0.04238	0.04301	0	0.08916	0.13052	0.12126	0.04525	0.02349	0.04553	0.05343	0.28539	0.14575	0.17821	0.27423	0.12462	0.22976	0.40416	0.36538	0.25693	0.70696	0.57869	0.5449	0.39916	0.58165	0.74729	0.78571	0.56619	0.51333	0.66664	0.51659	0.69442	0.58038	0.52136	0.44468	0.24962	0.19257	0.09745	0.18236	0.01168
0.73529	0	0	0	0.0365	0	0	0	0	0	0	0.03838	0.08937	0.04595	0.04723	0.02807	0.04658	0.08871	0.09906	0.0912	0.08146	0.15017	0.234	0.15348	0.26283	0.25483	0.30616	0.22285	0.31068	0.30943	0.24121	0.37328	0.37102	0.39438	0.58239	0.54515	0.62895	0.73983	0.69902	0.72167	0.58314	0.64742	0.38453	0.3913	0.38668	0.35669	0.18337	0.11635	0.06938	0
0.79412	0	0	0	0	0	0	0	0.04448	0	0.09189	0	0.05567	0	0.02345	0	0.23456	0.02396	0.05358	0.10459	0.02592	0.10659	0.26945	0.16246	0.10776	0.25487	0.2098	0.23649	0.1314	0.27948	0.26064	0.41441	0.38672	0.33842	0.40603	0.48488	0.58071	0.47546	0.70684	0.54937	0.49806	0.38471	0.42143	0.26865	0.33396	0.1972	0.15784	0.14838	0.02809	0
0.85294	0	0	0	0	0	0	0.09042	0	0	0	0.04144	0.04846	0.09777	0.05759	0	0.0427	0.04342	0.09369	0.02691	0.11023	0.09358	0.07949	0.19698	0.16015	0.1306	0.17882	0.15836	0.31592	0.4047	0.24234	0.26884	0.33077	0.4254	0.30958	0.5195	0.54026	0.48501	0.37663	0.54751	0.49174	0.45134	0.25286	0.19473	0.12481	0.12224	0.08779	0.04549	0.02957	0
0.91176	0	0	0	0	0	0	0	0	0	0.05942	0	0	0	0.02466	0.04414	0.02506	0.0324	0.06029	0.05329	0.10636	0.114	0.08328	0.11391	0.10574	0.12197	0.18205	0.28449	0.11615	0.18385	0.34559	0.22555	0.22175	0.18289	0.29749	0.22269	0.28066	0.30695	0.33767	0.23072	0.33821	0.36596	0.31912	0.22092	0.19329	0.05058	0.07945	0.05335	0	0
0.97059	0	0	0	0	0.0472	0	0	0	0	0	0	0	0	0	0	0.02607	0.06516	0	0.10112	0	0.11014	0.0632	0.15838	0.06416	0.15507	0.061	0.1783	0.20254	0.14953	0.17984	0.1515	0.14664	0.18986	0.1709	0.13766	0.2176	0.18603	0.22554	0.12025	0.2205	0.23412	0.14858	0.21826	0.1052	0.08705	0.03723	0.01521	0	0
1.02941	0	0	0	0	0	0	0	0	0	0	0	0	0	0	0.02889	0.06691	0.02718	0.06876	0.03219	0.05539	0.02677	0.06372	0.03364	0.16077	0.05394	0.06393	0.12001	0.06391	0.14135	0.14097	0.0534	0.17217	0.13785	0.05451	0.09918	0.15259	0.21856	0.19617	0.13895	0.19495	0.16116	0.12837	0.20387	0	0.06508	0.01753	0.01742	0	0
1.08824	0	0	0	0	0	0	0.05182	0	0	0	0	0	0	0	0	0	0.06741	0.07158	0	0.02748	0.10424	0.0329	0.07223	0.05727	0.09482	0.06796	0.02947	0.0626	0.06616	0.09865	0.12798	0.07068	0.14172	0.11132	0.13287	0.05321	0.1598	0.17833	0.11566	0.19043	0.12041	0.06163	0.0735	0	0	0	0	0	0
1.14706	0	0	0	0	0	0	0.06316	0.06341	0.06466	0	0	0	0	0.0689	0	0	0	0	0	0	0.03362	0.03398	0.02818	0.03618	0.05457	0.06189	0.05707	0.06616	0.12199	0.05242	0.02791	0.16112	0.05862	0.03253	0.12624	0.08338	0.10611	0.11632	0.02518	0.12083	0.09127	0.07116	0.09023	0.03746	0	0	0	0	0
1.20588	0	0	0	0	0	0	0	0	0	0	0	0.06808	0	0	0	0	0	0	0.05633	0.07215	0.0322	0.02909	0	0	0.05737	0	0.05937	0.04991	0.08831	0	0.02778	0.06044	0.02467	0.08744	0.05887	0.05492	0.02884	0.0553	0.05553	0.0243	0.04211	0.04498	0.0238	0.02876	0	0	0	0	0
1.26471	0	0	0	0	0	0	0	0	0	0	0	0	0.05189	0	0	0	0	0	0	0.05405	0	0.03309	0.03865	0	0.05297	0.03443	0	0.03154	0	0.0594	0.07006	0.06268	0.09084	0	0.03301	0.02768	0.03557	0.04668	0.02661	0.02731	0.02661	0.02313	0.02003	0.04475	0.01857	0	0	0	0
1.32353	0	0	0	0	0	0	0	0	0	0	0	0	0	0	0	0	0	0.07183	0	0.07418	0	0	0.03268	0	0.03917	0	0.03865	0	0.0719	0.02889	0.05574	0	0	0.03235	0	0	0.03033	0.08004	0.03098	0	0.06577	0.03174	0	0	0	0	0.05385	0	0
1.38235	0	0	0	0	0	0	0	0	0	0	0	0	0	0	0	0	0	0	0	0	0.06884	0	0.03441	0.0555	0	0.07123	0	0	0	0	0.02929	0	0	0.02971	0.03208	0.05655	0.0341	0.02804	0	0.02884	0	0	0	0	0.02031	0	0	0	0
[truncated: 3 more columns]

## Sheet: figure 2 (b)
θf / ° Es/Ei	-59	-57	-55	-53	-51	-49	-47	-45	-43	-41	-39	-37	-35	-33	-31	-29	-27	-25	-23	-21	-19	-17	-15	-13	-11	-9	-7	-5	-3	-1	1	3	5	7	9	11	13	15	17	19	21	23	25	27	29	31	33	35	37
0.02941	0	0.00455	0.00909	0.01364	0.00909	0.00455	0.00455	0.01364	0.00909	0.01818	0.00455	0.00455	0.01818	0.02273	0.01364	0.01818	0.01364	0.04091	0.01364	0.00909	0.03182	0.01818	0.01818	0.00455	0.02273	0.01364	0.01364	0.02273	0.02273	0.02727	0.01364	0.02273	0.05909	0.02727	0.03636	0.02727	0.04545	0.03182	0.02727	0.02273	0.03182	0.05	0.02727	0.01364	0.01818	0.02727	0.04545	0.02273	0.01364
0.08824	0.00455	0.02273	0.01818	0.00909	0.00455	0.01818	0.01364	0	0.02273	0.02273	0.00909	0.03636	0.04091	0.04091	0.02273	0.03636	0.05909	0.05455	0.05	0.08182	0.02727	0.05	0.05	0.05	0.06818	0.07727	0.1	0.06364	0.07727	0.05909	0.08182	0.14545	0.09091	0.09545	0.10455	0.13182	0.16364	0.15909	0.15	0.11818	0.17727	0.16364	0.14545	0.14545	0.18636	0.10909	0.18182	0.10909	0.15455
0.14706	0.01364	0.02273	0.00909	0.01818	0.01364	0.03182	0.04091	0.04545	0.03636	0.02727	0.04545	0.05909	0.02273	0.04545	0.03636	0.04091	0.05	0.03636	0.07727	0.08636	0.06364	0.06364	0.08636	0.09091	0.11364	0.08636	0.13182	0.10455	0.17273	0.17273	0.12727	0.2	0.23182	0.19545	0.20909	0.28182	0.18182	0.27273	0.22727	0.23636	0.25909	0.31364	0.21818	0.30909	0.28636	0.27727	0.25455	0.24545	0.23182
0.20588	0.00909	0.01364	0.00909	0.00909	0.03182	0.00909	0.00909	0.00455	0.03636	0.01818	0.03636	0.05909	0.06818	0.05	0.03636	0.04545	0.07727	0.06364	0.07727	0.08636	0.1	0.06818	0.09091	0.12727	0.11364	0.09545	0.17273	0.15455	0.24091	0.19091	0.22273	0.27273	0.22727	0.31818	0.25455	0.38182	0.33636	0.40909	0.43636	0.41364	0.45455	0.35455	0.40909	0.42727	0.44091	0.4	0.37727	0.37727	0.40455
0.26471	0.01818	0.02727	0.01818	0.03182	0.01818	0.00909	0.01818	0.03182	0.01364	0.02273	0.05909	0.04091	0.04545	0.04545	0.05	0.03182	0.05909	0.08636	0.05455	0.05909	0.07273	0.07727	0.11364	0.13182	0.12273	0.10455	0.12273	0.18182	0.20455	0.21364	0.22727	0.33636	0.36818	0.36364	0.40909	0.45909	0.49091	0.44545	0.60909	0.41364	0.56364	0.50455	0.53182	0.55909	0.53182	0.55455	0.47273	0.59545	0.56364
0.32353	0.04545	0.04091	0.02273	0.04545	0.03636	0.04545	0.02727	0.02273	0.01364	0.03636	0.02273	0.05	0.05909	0.03636	0.02727	0.05	0.06364	0.08182	0.05	0.09091	0.08636	0.09091	0.08182	0.08636	0.15909	0.10455	0.15	0.20455	0.21364	0.22727	0.27727	0.38182	0.46818	0.43182	0.45455	0.47727	0.59545	0.55455	0.61818	0.77727	0.66364	0.62273	0.67273	0.62273	0.70909	0.69545	0.61818	0.66818	0.64545
0.38235	0.04091	0.08182	0.07273	0.04091	0.05	0.07273	0.05	0.01818	0.02273	0.05	0.03182	0.01818	0.03182	0.02727	0.04545	0.05	0.03636	0.04545	0.07273	0.06364	0.11364	0.08636	0.07727	0.12273	0.16818	0.09091	0.10909	0.19545	0.23182	0.25455	0.30909	0.34545	0.38182	0.48182	0.52727	0.57273	0.68182	0.69091	0.75455	0.85455	0.69091	0.72727	0.9	0.83182	0.84545	0.85909	0.83636	0.93182	0.76364
0.44118	0.04091	0.11364	0.12273	0.1	0.09091	0.07727	0.06364	0.03182	0.04091	0.05455	0.03182	0.05	0.04545	0.04545	0.02727	0.05	0.04091	0.07273	0.05	0.07273	0.05455	0.06818	0.05	0.10455	0.07727	0.10455	0.1	0.15909	0.19545	0.19091	0.27273	0.32727	0.45909	0.50909	0.55909	0.56364	0.68636	0.64545	0.68182	0.56364	0.83636	0.78182	0.85	0.87273	1	0.93182	0.76364	0.89091	0.81818
0.5	0.05	0.10455	0.11364	0.11364	0.12273	0.14545	0.06364	0.06818	0.03182	0.05455	0.01364	0.01818	0.01364	0.02727	0.03636	0.04091	0.03182	0.05909	0.07273	0.04091	0.04091	0.06364	0.09091	0.07727	0.10909	0.12727	0.13182	0.10909	0.15909	0.21364	0.22727	0.36364	0.41364	0.48182	0.56364	0.58182	0.67273	0.66364	0.64545	0.70909	0.71364	0.71818	0.80909	0.78636	0.82727	0.86818	0.75909	0.84545	0.74545
0.55882	0.03182	0.06818	0.07727	0.10455	0.1	0.12727	0.08636	0.05	0.06364	0.05	0.03636	0.02727	0.03182	0.01364	0.02273	0.02273	0.02273	0.03182	0.04545	0.05455	0.02727	0.03182	0.03182	0.05455	0.04545	0.06818	0.11364	0.11364	0.10909	0.17727	0.24545	0.22273	0.30909	0.42727	0.37273	0.49545	0.57727	0.62727	0.65909	0.67727	0.62273	0.75909	0.77273	0.75	0.76818	0.76818	0.68182	0.73182	0.6
0.61765	0.02727	0.02273	0.07273	0.11364	0.07727	0.11818	0.1	0.08636	0.09091	0.02727	0.04545	0.03636	0.01364	0.01818	0.02273	0.01364	0.02273	0	0.03636	0.00909	0.01364	0.04545	0.02273	0.05455	0.07273	0.05909	0.05909	0.1	0.13636	0.14545	0.21818	0.20909	0.18182	0.32273	0.35909	0.42273	0.42727	0.45	0.57273	0.62273	0.47727	0.66818	0.64091	0.58182	0.65	0.54545	0.61364	0.57273	0.39091
0.67647	0	0.03636	0.02727	0.00909	0.05455	0.06818	0.07727	0.04091	0.04091	0.06364	0.00909	0.01364	0.01818	0	0.02273	0.00909	0.02727	0.01818	0.00455	0.02273	0.01364	0.03182	0.02727	0.03182	0.06364	0.05909	0.05	0.06818	0.07727	0.11818	0.17273	0.16818	0.20909	0.23636	0.29545	0.32727	0.30909	0.36364	0.41364	0.56364	0.5	0.55455	0.46818	0.56364	0.46818	0.45909	0.40909	0.40455	0.29091
0.73529	0	0.01364	0.01364	0.01818	0.03636	0.07273	0.05	0.06818	0.05455	0.04091	0.01818	0.01364	0.00909	0.01364	0.00909	0	0.00455	0.00909	0.00909	0.00909	0.00909	0.01818	0.02727	0.03182	0.02727	0.02273	0.05455	0.06818	0.07273	0.09091	0.10455	0.15	0.12727	0.21364	0.22273	0.28636	0.21364	0.28182	0.29091	0.35455	0.39091	0.35455	0.38636	0.40909	0.42273	0.37273	0.28182	0.23182	0.20909
0.79412	0.00455	0.00909	0.00909	0.01364	0.01818	0.05909	0.01818	0.05455	0.04091	0.05455	0.02273	0.01364	0.03182	0.01364	0.01818	0.01364	0.00455	0.00909	0.00455	0.01818	0.00455	0.00455	0.01818	0.01364	0.01818	0.02273	0.02273	0.02727	0.04091	0.06364	0.05	0.05909	0.10455	0.16818	0.16818	0.2	0.2	0.23636	0.24091	0.23182	0.29091	0.25909	0.29091	0.29091	0.29091	0.20455	0.17727	0.18182	0.12727
0.85294	0	0	0.00455	0.00909	0.01818	0.02273	0.04091	0.05	0.03182	0.01818	0.02727	0.04091	0.00455	0.00909	0	0.01364	0	0.01364	0.00455	0	0.00455	0.00455	0.00455	0	0.00455	0	0.01818	0.01364	0.02727	0.03636	0.06818	0.03636	0.07727	0.10455	0.11364	0.13182	0.15909	0.17273	0.15909	0.21818	0.2	0.18182	0.17727	0.24091	0.2	0.15	0.11818	0.1	0.10455
0.91176	0	0	0	0.00455	0.00909	0.00455	0.00455	0.02727	0.04091	0.02727	0.03182	0.02727	0.00909	0.00909	0	0	0	0.00455	0	0.00909	0.00909	0.01364	0.00455	0	0.00455	0.01818	0.00909	0.01364	0.01364	0.03182	0.03182	0.03182	0.06364	0.05909	0.05	0.07273	0.07273	0.12727	0.07727	0.1	0.08182	0.10455	0.1	0.09091	0.08636	0.10909	0.10455	0.03182	0.03182
0.97059	0	0	0	0	0.00455	0.00455	0.01364	0.01364	0.03182	0.00909	0.00909	0	0.00909	0.00909	0.00909	0	0	0	0	0	0.00455	0.00455	0.00455	0.01364	0	0	0.00455	0.00455	0.02273	0.01818	0.04545	0.03182	0.03636	0.01818	0.05	0.05455	0.05909	0.05455	0.07273	0.05455	0.06364	0.02273	0.06818	0.1	0.06818	0.04545	0.06364	0.01818	0.03636
1.02941	0	0	0	0.00455	0	0	0.00909	0.00455	0.00909	0.00909	0.00455	0.00455	0.00455	0.00455	0	0.00455	0	0	0	0	0.00455	0	0.00455	0	0	0.00455	0	0.00909	0.02727	0.01818	0.00455	0.02273	0.03636	0.02273	0.02727	0.02273	0.05909	0.04091	0.03182	0.03182	0.04545	0.05	0.02727	0.02727	0.03636	0.05	0.01364	0.04545	0.02273
1.08824	0	0	0.00455	0	0	0	0.00455	0.01364	0.00909	0	0.01818	0	0.00455	0.00455	0	0.00455	0	0	0	0	0	0	0	0	0	0.00909	0.00909	0	0	0.00909	0.01364	0.01364	0.01818	0.00909	0.00909	0.02273	0.03636	0.01364	0.01818	0.01818	0.03636	0.01818	0.02273	0.01818	0.02727	0.02727	0.00909	0.00909	0
1.14706	0	0	0	0	0	0	0	0	0	0	0	0	0.00455	0	0	0	0	0	0	0	0.00455	0	0	0	0	0	0.00455	0	0.00455	0	0.00455	0	0	0.00909	0.00909	0.02273	0.00455	0	0.01364	0.04091	0.00455	0.02273	0.00909	0.02273	0.01364	0	0.01818	0.00909	0
1.20588	0	0	0	0	0	0	0.00455	0	0	0.00455	0.00455	0.00455	0.00455	0	0	0	0	0	0	0.00455	0	0	0.00455	0	0	0	0	0	0	0	0	0.00909	0.00455	0.00455	0	0.00455	0.00909	0.00455	0	0.00455	0.00909	0.02727	0.01364	0.00909	0.01364	0.01818	0	0	0
1.26471	0	0	0	0	0	0	0	0	0	0	0	0	0	0	0	0	0	0	0	0	0	0	0.00455	0	0	0	0	0	0	0.00455	0.00455	0	0	0	0	0.00455	0.00909	0	0	0.00455	0.00455	0.00455	0.00909	0.00455	0	0	0.00455	0.00455	0
1.32353	0	0	0	0	0	0	0	0.00455	0	0	0	0	0	0	0	0	0	0	0	0	0	0	0	0	0	0	0	0	0	0	0	0	0	0	0	0	0.00455	0	0.00455	0.00909	0.00455	0	0	0.00455	0	0	0	0	0
1.38235	0	0	0	0	0	0	0	0	0	0	0	0	0	0	0	0	0	0	0	0	0	0	0.00455	0	0	0	0	0	0	0	0	0	0	0	0	0	0	0	0	0	0.00455	0	0	0	0.00455	0	0.00455	0.00455	0.00455
[truncated: 11 more columns]

## Sheet: figure 2 (c)
θf / ° Es/Ei	-69	-67	-65	-63	-61	-59	-57	-55	-53	-51	-49	-47	-45	-43	-41	-39	-37	-35	-33	-31	-29	-27	-25	-23	-21	-19	-17	-15	-13	-11	-9	-7	-5	-3	-1	1	3	5	7	9	11	13	15	17	19	21	23	25	27
0.02941	0	0	0	0	0	0	0	0	0.02128	0	0	0	0	0.04255	0	0	0	0	0.02128	0	0	0	0.04255	0.04255	0.04255	0	0.02128	0	0	0	0	0.02128	0.04255	0.02128	0	0	0	0	0.02128	0	0.02128	0	0.02128	0.02128	0	0.02128	0.06383	0.08511	0.08511
0.08824	0.02128	0.02128	0	0.02128	0.04255	0	0	0.02128	0	0.02128	0.02128	0.02128	0.02128	0	0.02128	0.06383	0.06383	0.02128	0.06383	0	0.02128	0.02128	0.04255	0.08511	0.02128	0.04255	0.04255	0.06383	0.08511	0.04255	0.08511	0.06383	0.04255	0.08511	0.08511	0.06383	0.10638	0.19149	0.17021	0.08511	0.06383	0.14894	0	0.17021	0.2766	0.04255	0.04255	0.12766	0.19149
0.14706	0.02128	0	0	0.02128	0.02128	0	0.02128	0.02128	0.06383	0	0.02128	0.06383	0.02128	0.06383	0	0.02128	0.04255	0	0.08511	0.02128	0.04255	0.08511	0.06383	0.04255	0.08511	0.21277	0.12766	0.12766	0.12766	0.10638	0.04255	0.12766	0.12766	0.14894	0.17021	0.08511	0.17021	0.08511	0.19149	0.14894	0.25532	0.34043	0.2766	0.19149	0.31915	0.21277	0.31915	0.14894	0.34043
0.20588	0.02128	0	0.02128	0	0.04255	0.06383	0	0.02128	0.02128	0.08511	0	0.06383	0.08511	0	0	0.12766	0.08511	0	0	0.10638	0.08511	0.14894	0.08511	0.08511	0.12766	0.17021	0.04255	0.08511	0.08511	0.04255	0.10638	0.19149	0.17021	0.14894	0.2766	0.2766	0.21277	0.17021	0.19149	0.17021	0.2766	0.19149	0.19149	0.29787	0.23404	0.38298	0.34043	0.2766	0.34043
0.26471	0.06383	0.14894	0.10638	0.06383	0.04255	0.10638	0.10638	0.08511	0.08511	0.10638	0.04255	0.12766	0.04255	0.04255	0.04255	0.10638	0.06383	0.14894	0.04255	0.08511	0.02128	0.04255	0.04255	0.04255	0.08511	0.08511	0.08511	0.10638	0.12766	0.06383	0.25532	0.25532	0.21277	0.21277	0.14894	0.08511	0.17021	0.17021	0.21277	0.23404	0.19149	0.42553	0.29787	0.40426	0.38298	0.34043	0.3617	0.29787	0.40426
0.32353	0.14894	0.17021	0.25532	0.17021	0.29787	0.17021	0.19149	0.23404	0.34043	0.19149	0.17021	0.19149	0.08511	0.19149	0.06383	0.06383	0.08511	0.08511	0.04255	0.02128	0.10638	0.04255	0.12766	0.06383	0.10638	0.10638	0.02128	0	0.14894	0.19149	0.17021	0.17021	0.08511	0.23404	0.23404	0.17021	0.2766	0.21277	0.21277	0.2766	0.19149	0.29787	0.34043	0.25532	0.25532	0.44681	0.42553	0.3617	0.59574
0.38235	0.17021	0.14894	0.21277	0.2766	0.38298	0.29787	0.21277	0.31915	0.23404	0.46809	0.2766	0.31915	0.34043	0.25532	0.21277	0.23404	0.08511	0.08511	0.10638	0	0.02128	0.02128	0.10638	0.06383	0.06383	0.10638	0.04255	0.14894	0.06383	0.08511	0.06383	0.17021	0.08511	0.17021	0.21277	0.21277	0.21277	0.40426	0.42553	0.31915	0.31915	0.2766	0.59574	0.46809	0.57447	0.51064	0.68085	0.38298	0.42553
0.44118	0.08511	0.10638	0.25532	0.44681	0.46809	0.6383	0.65957	0.78723	0.70213	0.76596	0.82979	0.59574	0.34043	0.34043	0.34043	0.14894	0.17021	0.17021	0.06383	0.04255	0.04255	0.06383	0.06383	0.04255	0	0	0.12766	0.14894	0.10638	0.08511	0.12766	0.23404	0.19149	0.08511	0.12766	0.25532	0.23404	0.21277	0.44681	0.3617	0.12766	0.2766	0.48936	0.48936	0.38298	0.40426	0.38298	0.51064	0.31915
0.5	0.02128	0.06383	0.10638	0.23404	0.42553	0.44681	0.51064	0.76596	0.87234	0.74468	0.48936	0.65957	0.6383	0.40426	0.38298	0.25532	0.12766	0.14894	0.08511	0.02128	0.08511	0.02128	0.06383	0.02128	0.14894	0.02128	0.06383	0.14894	0.10638	0.08511	0.08511	0.08511	0.17021	0.19149	0.06383	0.17021	0.19149	0.23404	0.21277	0.38298	0.29787	0.3617	0.29787	0.40426	0.31915	0.55319	0.42553	0.3617	0.42553
0.55882	0.08511	0.10638	0.04255	0.14894	0.42553	0.31915	0.6383	0.76596	0.78723	1	0.95745	0.51064	0.6383	0.42553	0.29787	0.38298	0.25532	0.25532	0.17021	0.04255	0.06383	0.10638	0.08511	0.02128	0.02128	0.06383	0.06383	0.10638	0.02128	0.04255	0.08511	0.17021	0.14894	0.04255	0.12766	0.14894	0.10638	0.29787	0.14894	0.19149	0.25532	0.14894	0.23404	0.21277	0.38298	0.44681	0.48936	0.51064	0.31915
0.61765	0.04255	0	0.06383	0.10638	0.06383	0.23404	0.42553	0.97872	0.74468	0.74468	0.61702	0.70213	0.57447	0.42553	0.44681	0.3617	0.38298	0.19149	0.04255	0.08511	0.06383	0.04255	0.02128	0.02128	0	0.02128	0.04255	0.12766	0.04255	0.02128	0.08511	0.06383	0.08511	0.10638	0.10638	0.17021	0.02128	0.14894	0.19149	0.14894	0.14894	0.23404	0.21277	0.38298	0.25532	0.17021	0.34043	0.23404	0.42553
0.67647	0	0	0.04255	0.02128	0.10638	0.08511	0.10638	0.31915	0.46809	0.57447	0.46809	0.7234	0.57447	0.29787	0.65957	0.34043	0.44681	0.21277	0.12766	0.12766	0.06383	0.02128	0.06383	0.06383	0.06383	0	0.02128	0	0.04255	0.10638	0.04255	0.06383	0.04255	0.04255	0.10638	0.08511	0.08511	0.08511	0.10638	0.08511	0.29787	0.17021	0.12766	0.42553	0.23404	0.19149	0.31915	0.34043	0.19149
0.73529	0	0.04255	0.02128	0.02128	0.04255	0.02128	0.10638	0.14894	0.25532	0.34043	0.38298	0.68085	0.57447	0.40426	0.31915	0.2766	0.19149	0.14894	0.12766	0.17021	0.08511	0.08511	0.06383	0.08511	0.04255	0.02128	0.04255	0.04255	0.06383	0.08511	0.08511	0.10638	0.08511	0	0.08511	0.06383	0.10638	0.12766	0.04255	0.08511	0.10638	0.12766	0.19149	0.17021	0.12766	0.19149	0.25532	0.17021	0.19149
0.79412	0	0	0	0	0	0.04255	0.04255	0.08511	0.14894	0.3617	0.2766	0.21277	0.59574	0.31915	0.21277	0.17021	0.19149	0.14894	0.02128	0.10638	0.04255	0.04255	0.04255	0	0	0	0.02128	0.08511	0.04255	0.02128	0.04255	0.02128	0.02128	0.06383	0	0.02128	0.10638	0.10638	0.10638	0.14894	0.14894	0.12766	0.08511	0.06383	0.08511	0.14894	0.08511	0.17021	0.12766
0.85294	0	0	0	0.02128	0	0.04255	0.04255	0.02128	0.06383	0.10638	0.17021	0.23404	0.19149	0.19149	0.25532	0.10638	0.23404	0.10638	0.10638	0.08511	0	0	0.02128	0.02128	0	0.02128	0	0	0	0	0.02128	0.06383	0	0	0	0	0.02128	0	0.04255	0.04255	0.06383	0.04255	0.06383	0.04255	0.06383	0.10638	0.10638	0.14894	0.02128
0.91176	0	0	0	0	0.02128	0	0	0.02128	0	0.08511	0.08511	0.25532	0.10638	0.31915	0.08511	0.14894	0.14894	0.04255	0.04255	0.02128	0.02128	0	0	0	0	0	0	0	0	0.06383	0	0.02128	0	0	0.04255	0	0	0.02128	0.02128	0.02128	0.04255	0.06383	0.02128	0.08511	0.06383	0.06383	0.04255	0.06383	0.04255
0.97059	0	0	0	0	0	0	0	0.02128	0.02128	0.04255	0.10638	0.04255	0.14894	0.14894	0.10638	0.12766	0.08511	0.04255	0.04255	0.06383	0.02128	0	0	0	0	0.02128	0.02128	0	0	0	0.02128	0	0.04255	0	0.02128	0	0.04255	0	0	0.02128	0.04255	0.04255	0.06383	0.06383	0.04255	0.12766	0	0.02128	0
1.02941	0	0	0	0	0	0	0	0	0	0.04255	0	0.08511	0.02128	0.06383	0.06383	0.04255	0.06383	0.04255	0.02128	0	0	0	0.02128	0	0	0	0	0.02128	0	0	0	0	0	0	0	0	0	0.02128	0.02128	0	0	0	0.06383	0.02128	0.04255	0.02128	0.04255	0.02128	0
1.08824	0	0	0	0	0	0	0	0	0	0	0.02128	0.02128	0	0.10638	0.04255	0.02128	0.02128	0.06383	0.02128	0	0	0	0	0	0	0	0	0.02128	0	0	0	0	0.04255	0	0	0	0.02128	0	0	0	0	0	0	0.02128	0.02128	0.02128	0.02128	0	0
1.14706	0	0	0	0	0	0	0	0	0	0	0	0.02128	0.04255	0.04255	0.02128	0	0.02128	0.02128	0	0	0	0	0	0	0.02128	0	0	0.02128	0	0	0	0.02128	0	0	0.02128	0	0	0	0	0	0	0.02128	0	0.04255	0.04255	0	0	0	0
1.20588	0	0	0	0	0	0	0	0	0	0	0	0	0	0.02128	0	0	0	0	0.06383	0	0	0	0	0	0	0	0	0	0	0	0	0	0	0	0	0	0	0	0	0	0	0.02128	0.02128	0	0	0	0.02128	0	0.02128
1.26471	0	0	0	0	0	0	0	0	0	0	0	0	0	0.02128	0	0	0	0	0.02128	0	0.02128	0	0	0	0	0	0	0	0	0.02128	0	0	0	0	0	0	0	0	0	0.02128	0	0	0	0	0.02128	0	0	0	0
1.32353	0	0	0	0	0	0	0	0	0	0	0	0	0	0.02128	0	0	0.02128	0	0	0	0	0	0	0	0	0	0	0	0	0	0	0	0	0	0	0	0	0	0	0	0	0	0	0	0	0	0.02128	0	0
1.38235	0	0	0	0	0	0	0	0	0	0	0	0	0	0	0	0	0	0	0	0	0	0	0	0	0	0	0	0	0	0	0	0	0	0	0	0	0	0	0	0	0	0	0	0	0	0	0	0	0
[truncated: 21 more columns]

## Sheet: figure 2 (d)
incident kinetic energy / eV	FWHM of incident kinetic energy / eV	average scattering kinetic energy / eV
0.2	0.0275	0.15088
0.25	0.0305	0.16744
0.3	0.0375	0.18346
0.35	0.0475	0.19512
0.4	0.0455	0.21118
0.45	0.0415	0.2259
