# Supplementary material for: Spin-dependent reactivity and spin-flipping dynamics in oxygen atom scattering from graphite
Source: Nat Chem. 2023 May 22;15(7):1006–11. doi: 10.1038/s41557-023-01204-2 (PMC10322699; doi:10.1038/s41557-023-01204-2)
Supplement: Source Data Fig. 3 — Statistical source data. [file 41557_2023_1204_MOESM4_ESM.xlsx]

## Sheet: figure 3 (a)
incident O(1D)		incident O(3P2)		scattered O(3P2)
tprobe / μs	normalized flux / arb. unit	tprobe / μs	normalized flux / arb. unit	tprobe / μs	normalized flux / arb. unit
62.7	0.01983	17.7	0	28.7	0.13226
67.7	0.02294	20.7	0	31.7	0.05415
72.7	0.07004	23.7	0.03533	34.7	0.06428
77.7	0.05477	26.7	0.02058	37.7	0
82.7	0.0752	29.7	0.05751	40.7	0.08067
87.7	0.30324	32.7	0.16536	43.7	0.02653
92.7	1	35.7	0.49848	46.7	0.0249
97.7	0.42849	38.7	0.38906	49.7	0.10753
102.7	0.34753	41.7	0.33331	52.7	0.1486
107.7	0.26351	44.7	0.33411	55.7	0.09762
112.7	0.29576	47.7	0.32011	58.7	0.13455
117.7	0.21469	50.7	0.2407	61.7	0.14381
122.7	0.16157	53.7	0.24933	64.7	0.15137
127.7	0.15754	56.7	0.23961	67.7	0.07778
132.7	0.13592	59.7	0.20231	70.7	0.16886
137.7	0.10213	62.7	0.18114	76.7	0.06768
142.7	0.09206	65.7	0.1555	79.7	0.13243
147.7	0.09481	68.7	0.1311	82.7	0.05539
152.7	0.11545	71.7	0.14225	85.7	0.09769
157.7	0.13705	74.7	0.14191	88.7	0.06951
162.7	0.15158	77.7	0.09959	91.7	0.11077
167.7	0.16196	80.7	0.0814	94.7	0.12081
172.7	0.13163	82.7	0.07128	97.7	0.22067
177.7	0.10933	85.7	0.05118	100.7	0.188
182.7	0.1041	88.7	0.04218	103.7	0.14852
187.7	0.09244	91.7	0.03779	106.7	0.39979
192.7	0.0768	94.7	0.03585	109.7	0.22205
197.7	0.06983	97.7	0.03653	112.7	0.31827
202.7	0.05674	100.7	0.03113	115.7	0.53208
207.7	0.04675	103.7	0.0254	118.7	0.61463
212.7	0.0282	106.7	0.02465	121.7	0.53609
217.7	0.02903	109.7	0.02331	124.7	0.42061
222.7	0.02797	112.7	0.01915	127.7	0.41163
227.7	0.02731	115.7	0.0215	130.7	0.39975
232.7	0.02172	118.7	0.01633	133.7	0.38947
237.7	0.02182	121.7	0.01516	136.7	0.24536
242.7	0.02096	124.7	0.01363	139.7	0.32036
247.7	0.02019	127.7	0.01395	142.7	0.30199
252.7	0.02125	130.7	0.00989	145.7	0.22227
257.7	0.02109	133.7	0.01387	148.7	0.24002
262.7	0.01862	136.7	0.01085	151.7	0.24864
267.7	0.01726	139.7	0.01048	154.7	0.21861
272.7	0.01514	142.7	0.00891	157.7	0.22357
277.7	0.01431	145.7	0.00846	160.7	0.17567
282.7	0.01268	148.7	0.00851	163.7	0.17768
287.7	0.01492	151.7	0.00802	166.7	0.16498
292.7	0.01232	154.7	0.00738	169.7	0.14313
297.7	0.01094	157.7	0.00551	172.7	0.12434
		160.7	0.00741	175.7	0.14775
		163.7	0.00568	178.7	0.08449
		166.7	0.00629	181.7	0.12128
		169.7	0.00624	184.7	0.13418
		172.7	0.00671	187.7	0.12817
		175.7	0.00607	190.7	0.14729
		178.7	0.00615	193.7	0.09147
		181.7	0.00639	196.7	0.1274
		184.7	0.00556	199.7	0.09712
		187.7	0.00488	202.7	0.11166
		190.7	0.00501	205.7	0.14065
		193.7	0.00444	208.7	0.10171
		196.7	0.00553	211.7	0.14346
		199.7	0.00507	214.7	0.10977
		202.7	0.00453	217.7	0.12667
		205.7	0.00405	220.7	0.08736
		208.7	0.00386	223.7	0.10911
		211.7	0.00354	226.7	0.08877
		214.7	0.0041	229.7	0.0884
		217.7	0.00364	232.7	0.05846
		220.7	0.00404	235.7	0.09857
		223.7	0.0027	238.7	0.08892
		226.7	0.00376	241.7	0.09126
		229.7	0.00345	244.7	0.08525
		232.7	0.00326	247.7	0.05322
		235.7	0.00272	250.7	0.05536
		238.7	0.00257	253.7	0.05386
		241.7	0.00229	256.7	0.02908
		244.7	0.00257	259.7	0.06437
		247.7	0.00221	262.7	0.05077
		248.7	0.00269	265.7	0.05966
		251.7	0.00267	268.7	0.04086
		254.7	0.00266
		257.7	0.00223
		260.7	0.00157
		263.7	0.00154
		266.7	0.00134
		269.7	0.00132

## Sheet: figure 3 (b)
incident O(1D)		incident O(3P2)		scattered O(3P2)
tarrive (incident atoms) / μs	normalized flux / arb. Unit	tarrive (incident atoms) / μs	normalized flux / arb. unit	tdepart (scattered atoms) / μs	error bar of tdepart / μs	normalized flux / arb. unit
71.775	0.01983	20.2618	0.01	25	--	0.00951
77.4987	0.02294	23.696	0.01	30	--	0.01173
83.2224	0.07004	27.1303	0.04533	35	--	0.00371
88.946	0.05477	30.5645	0.03058	40	--	0.04286
94.6697	0.0752	33.9987	0.06751	45	--	0.12408
100.393	0.30324	37.4329	0.17536	50	--	0.09136
106.117	1	40.8671	0.50848	55	--	0.09085
111.841	0.42849	44.3013	0.39906	60	--	0.08902
117.564	0.34753	47.7355	0.34331	65	--	0.04597
123.288	0.26351	51.1697	0.34411	70	--	0.07651
129.012	0.29576	54.6039	0.33011	75	5.64686	0.06297
134.736	0.21469	58.0382	0.2507	80	5.65892	0.19954
140.459	0.16157	61.4724	0.25933	85	3.49575	0.2826
146.183	0.15754	64.9066	0.24961	90	5.63984	0.17455
151.907	0.13592	68.3408	0.21231	95	3.43699	0.23365
157.63	0.10213	71.775	0.19114	100	2.17184	0.79698
163.354	0.09206	75.2092	0.1655	105	2.35491	0.82531
169.078	0.09481	78.6434	0.1411	110	2.55738	0.47412
174.801	0.11545	82.0776	0.15225	115	2.94472	0.35181
180.525	0.13705	85.5118	0.15191	120	3.35162	0.28187
186.249	0.15158	88.946	0.10959	125	3.09713	0.31645
191.972	0.16196	92.3803	0.0914	130	2.84738	0.3159
197.696	0.13163	94.6697	0.08128	135	2.53691	0.23844
203.42	0.10933	98.1039	0.06118	140	2.3128	0.26578
209.143	0.1041	101.538	0.05218	145	3.43233	0.19216
214.867	0.09244	104.972	0.04779	150	3.35642	0.16232
220.591	0.0768	108.407	0.04585	155	2.60815	0.13619
226.314	0.06983	111.841	0.04653	160	3.3745	0.13225
232.038	0.05674	115.275	0.04113	165	4.03877	0.10834
237.762	0.04675	118.709	0.0354	170	4.25781	0.15237
243.486	0.0282	122.143	0.03465	175	3.2	0.17065
249.209	0.02903	125.578	0.03331	180	4.06784	0.2077
254.933	0.02797	129.012	0.02915	185	2.80363	0.1952
260.657	0.02731	132.446	0.0315	190	2.98348	0.15043
266.38	0.02172	135.88	0.02633	195	3.26944	0.17755
272.104	0.02182	139.314	0.02516	200	3.21695	0.12166
277.828	0.02096	142.749	0.02363	205	2.58639	0.15285
283.551	0.02019	146.183	0.02395	210	2.69978	0.11247
289.275	0.02125	149.617	0.01989	215	2.01689	0.1082
294.999	0.02109	153.051	0.02387	220	2.43711	0.10516
300.722	0.01862	156.486	0.02085	225	2.06027	0.11092
		159.92	0.02048	230	2.10462	0.06193
		163.354	0.01891	235	1.96365	0.05915
		166.788	0.01846	240	1.59869	0.06278
		170.222	0.01851	245	1.48982	0.04814
		173.657	0.01802	250	1.23829	0.01217
		177.091	0.01738	255	0.83143	0.01756
		180.525	0.01551	260	0.37145	0.01628
		183.959	0.01741	265	0.35212	0.00869
		187.393	0.01568
		190.828	0.01629
		194.262	0.01624
		197.696	0.01671
		201.13	0.01607
		204.564	0.01615
		207.999	0.01639
		211.433	0.01556
		214.867	0.01488
		218.301	0.01501
		221.736	0.01444
		225.17	0.01553
		228.604	0.01507
		232.038	0.01453
		235.472	0.01405
		238.907	0.01386
		242.341	0.01354
		245.775	0.0141
		249.209	0.01364
		252.643	0.01404
		256.078	0.0127
		259.512	0.01376
		262.946	0.01345
		266.38	0.01326
		269.814	0.01272
		273.249	0.01257
		276.683	0.01229
		280.117	0.01257
		283.551	0.01221
		284.696	0.01269
		288.13	0.01267
		291.564	0.01266
		294.999	0.01223
		298.433	0.01157

## Sheet: figure 3 (c)
incident O(1D)		scattered O(3P2)
kinetic energy / eV	normalized flux / arb. Unit	kinetic energy / eV	normalized flux / arb. Unit
0	3.45112e-09	0.01	0.22492
0.001	7.31416e-09	0.03	0.7326
0.002	1.52584e-08	0.05	0.87839
0.003	3.1333e-08	0.07	0.95844
0.004	6.3336e-08	0.09	1
0.005	1.26027e-07	0.11	0.90592
0.006	2.4686e-07	0.13	0.832
0.007	4.76012e-07	0.15	0.68021
0.008	9.03605e-07	0.17	0.73722
0.009	1.68866e-06	0.19	0.62492
0.01	3.10684e-06	0.21	0.34215
0.011	5.62757e-06	0.23	0.37412
0.012	1.0036e-05	0.25	0.21098
0.013	1.76219e-05	0.27	0.22067
0.014	3.04657e-05	0.29	0.1729
0.015	5.18623e-05	0.31	0.17817
0.016	8.69339e-05	0.33	0.08082
0.017	0.000143497	0.35	0.08076
0.018	0.000233255	0.37	0.1137
0.019	0.0003734	0.39	0.0579
0.02	0.0005887	0.41	0.04982
0.021	0.000914142	0.43	0.07724
0.022	0.0014	0.45	0.01959
0.023	0.00211	0.47	0.06051
0.024	0.00313	0.49	0.01536
0.025	0.00457	0.51	0.06595
0.026	0.00659	0.53	0.04043
0.027	0.00935	0.55	0.01033
0.028	0.01308	0.57	0.04098
0.029	0.01803	0.59	0
0.03	0.02449	0.61	0.00626
0.031	0.03281	0.63	0
0.032	0.04332	0.65	0.00585
0.033	0.05641	0.67	0.03177
0.034	0.07243	0.69	0.01827
0.035	0.09173	0.71	0.03054
0.036	0.11462	0.73	0.0113
0.037	0.14131	0.75	0.02117
0.038	0.17195	0.77	0.01858
0.039	0.20654	0.79	0.03681
0.04	0.24497
0.041	0.28699
0.042	0.33219
0.043	0.38002
0.044	0.42983
0.045	0.48086
0.046	0.53231
0.047	0.58334
0.048	0.63315
0.049	0.68098
0.05	0.72617
0.051	0.76819
0.052	0.80661
0.053	0.84119
0.054	0.87181
0.055	0.89846
0.056	0.92129
0.057	0.94051
0.058	0.95639
0.059	0.96926
0.06	0.97945
0.061	0.98728
0.062	0.99304
0.063	0.99697
0.064	0.99925
0.065	1
0.066	0.99925
0.067	0.99697
0.068	0.99304
0.069	0.98728
0.07	0.97945
0.071	0.96926
0.072	0.95639
0.073	0.94051
0.074	0.92129
0.075	0.89846
0.076	0.87181
0.077	0.84119
0.078	0.80661
0.079	0.76819
0.08	0.72617
0.081	0.68098
0.082	0.63315
0.083	0.58334
0.084	0.53231
0.085	0.48086
0.086	0.42983
0.087	0.38002
0.088	0.33219
0.089	0.28699
0.09	0.24497
0.091	0.20654
0.092	0.17195
0.093	0.14131
0.094	0.11462
0.095	0.09173
0.096	0.07243
0.097	0.05641
0.098	0.04332
0.099	0.03281
0.1	0.02449
0.101	0.01803
0.102	0.01308
0.103	0.00935
0.104	0.00659
0.105	0.00457
0.106	0.00313
0.107	0.00211
0.108	0.0014
0.109	0.000914142
0.11	0.0005887
0.111	0.0003734
0.112	0.000233255
0.113	0.000143497
0.114	8.69339e-05
0.115	5.18623e-05
0.116	3.04657e-05
0.117	1.76219e-05
0.118	1.0036e-05
0.119	5.62757e-06
0.12	3.10684e-06
0.121	1.68866e-06
0.122	9.03605e-07
0.123	4.76012e-07
0.124	2.4686e-07
0.125	1.26027e-07
0.126	6.3336e-08
0.127	3.1333e-08
0.128	1.52584e-08
0.129	7.31416e-09
0.13	3.45112e-09
0.131	1.60284e-09
0.132	7.32735e-10
0.133	3.29704e-10
0.134	1.46022e-10
0.135	6.3653e-11
0.136	2.73102e-11
0.137	1.15327e-11
0.138	4.79323e-12
0.139	1.96072e-12
0.14	7.89386e-13
0.141	3.12783e-13
0.142	1.21976e-13
0.143	4.68142e-14
0.144	1.76828e-14
0.145	6.57339e-15
0.146	2.40486e-15
0.147	8.65867e-16
0.148	3.06809e-16
0.149	1.06989e-16
0.15	3.67164e-17

## Sheet: figure 3 (d)
CO2 photolysis incident O(1D)		CO2 photolysis scattered O(3P2)		O2 discharge incident O(3P2)		O2 discharge scattered O(3P2)
kinetic energy / eV	normalized flux / arb. unit	kinetic energy / eV	normalized flux / arb. unit	kinetic energy / eV	normalized flux / arb. unit	kinetic energy / eV	normalized flux / arb. unit
0.15	1.68654e-05	0.01	0.12468	0.06	9.24779e-09	0.01	0.16291
0.151	2.28358e-05	0.03	0.32039	0.061	1.21378e-08	0.03	0.421
0.152	3.07783e-05	0.05	0.42732	0.062	1.58965e-08	0.05	0.58579
0.153	4.12937e-05	0.07	0.55542	0.063	2.07744e-08	0.07	0.78995
0.154	5.51489e-05	0.09	0.66169	0.064	2.70906e-08	0.09	0.95877
0.155	7.33173e-05	0.11	0.77214	0.065	3.52511e-08	0.11	0.98128
0.156	9.70276e-05	0.13	0.81299	0.066	4.57711e-08	0.13	1
0.157	0.000127822	0.15	0.91583	0.067	5.93027e-08	0.15	0.9688
0.158	0.000167626	0.17	0.9796	0.068	7.66695e-08	0.17	0.86247
0.159	0.00021883	0.19	1	0.069	9.89091e-08	0.19	0.78076
0.16	0.000284382	0.21	0.86728	0.07	1.27326e-07	0.21	0.64211
0.161	0.000367902	0.23	0.72266	0.071	1.63554e-07	0.23	0.49954
0.162	0.000473806	0.25	0.5851	0.072	2.0964e-07	0.25	0.35241
0.163	0.00060745	0.27	0.59867	0.073	2.68136e-07	0.27	0.28507
0.164	0.000775293	0.29	0.599	0.074	3.42218e-07	0.29	0.1947
0.165	0.000985077	0.31	0.34108	0.075	4.35833e-07	0.31	0.14643
0.166	0.00125	0.33	0.31495	0.076	5.53867e-07	0.33	0.11122
0.167	0.00157	0.35	0.39006	0.077	7.02361e-07	0.35	0.07066
0.168	0.00197	0.37	0.23926	0.078	8.88761e-07	0.37	0.07029
0.169	0.00246	0.39	0.19958	0.079	1.12222e-06	0.39	0.02153
0.17	0.00305	0.41	0.13884	0.08	1.41399e-06	0.41	0.02547
0.171	0.00377	0.43	0.09771	0.081	1.7778e-06	0.43	0.05517
0.172	0.00465	0.45	0.11158	0.082	2.23046e-06	0.45	0.03914
0.173	0.0057	0.47	0.02561	0.083	2.79239e-06	0.47	0.01378
0.174	0.00696	0.49	0.09547	0.084	3.48845e-06	0.49	0.03131
0.175	0.00846	0.51	0.0359	0.085	4.34872e-06	0.51	0.01023
0.176	0.01023	0.53	0.05466	0.086	5.40961e-06	0.53	0.01526
0.177	0.01233	0.55	0.02825	0.087	6.715e-06	0.55	0.0145
0.178	0.0148	0.57	0.00752	0.088	8.31766e-06	0.57	0.00536
0.179	0.01767	0.59	0.00913	0.089	1.0281e-05	0.59	0.00269
0.18	0.02102	0.61	0.03575	0.09	1.26807e-05	0.61	0.00675
0.181	0.0249	0.63	0.02831	0.091	1.56074e-05	0.63	0.00376
0.182	0.02936	0.65	0.00823	0.092	1.91689e-05	0.65	0.00188
0.183	0.03448	0.67	0.02086	0.093	2.34932e-05	0.67	0
0.184	0.04032	0.69	0.01019	0.094	2.87321e-05	0.69	0.01181
0.185	0.04695	0.71	0.01003	0.095	3.50651e-05	0.71	0.00153
0.186	0.05445	0.73	0.01016	0.096	4.27035e-05	0.73	0.00623
0.187	0.06288	0.75	0.04857	0.097	5.18961e-05	0.75	0
0.188	0.07231	0.77	0.01042	0.098	6.29346e-05	0.77	0.00243
0.189	0.08282	0.79	0	0.099	7.61603e-05	0.79	0.00233
0.19	0.09447			0.1	9.19715e-05
0.191	0.10732			0.101	0.000110832
0.192	0.12143			0.102	0.000133279
0.193	0.13684			0.103	0.000159937
0.194	0.15361			0.104	0.000191524
0.195	0.17175			0.105	0.00022887
0.196	0.19128			0.106	0.000272926
0.197	0.21222			0.107	0.000324783
0.198	0.23454			0.108	0.000385688
0.199	0.25824			0.109	0.000457059
0.2	0.28326			0.11	0.000540511
0.201	0.30956			0.111	0.000637872
0.202	0.33707			0.112	0.000751209
0.203	0.36569			0.113	0.000882851
0.204	0.39532			0.114	0.00104
0.205	0.42584			0.115	0.00121
0.206	0.45713			0.116	0.00142
0.207	0.48903			0.117	0.00165
0.208	0.52139			0.118	0.00192
0.209	0.55403			0.119	0.00223
0.21	0.58679			0.12	0.00258
0.211	0.61948			0.121	0.00298
0.212	0.65191			0.122	0.00344
0.213	0.6839			0.123	0.00396
0.214	0.71524			0.124	0.00455
0.215	0.74577			0.125	0.00522
0.216	0.77528			0.126	0.00597
0.217	0.8036			0.127	0.00682
0.218	0.83056			0.128	0.00777
0.219	0.856			0.129	0.00884
0.22	0.87976			0.13	0.01004
0.221	0.9017			0.131	0.01137
0.222	0.92169			0.132	0.01286
0.223	0.93961			0.133	0.01451
0.224	0.95536			0.134	0.01634
0.225	0.96883			0.135	0.01836
0.226	0.97997			0.136	0.02059
0.227	0.98869			0.137	0.02305
0.228	0.99496			0.138	0.02576
0.229	0.99874			0.139	0.02872
0.23	1			0.14	0.03196
0.231	0.99874			0.141	0.0355
0.232	0.99496			0.142	0.03936
0.233	0.98869			0.143	0.04355
0.234	0.97997			0.144	0.04809
0.235	0.96883			0.145	0.05301
0.236	0.95536			0.146	0.05831
0.237	0.93961			0.147	0.06403
0.238	0.92169			0.148	0.07017
0.239	0.9017			0.149	0.07675
0.24	0.87976			0.15	0.0838
0.241	0.856			0.151	0.09132
0.242	0.83056			0.152	0.09934
0.243	0.8036			0.153	0.10786
0.244	0.77528			0.154	0.11689
0.245	0.74577			0.155	0.12645
0.246	0.71524			0.156	0.13655
0.247	0.6839			0.157	0.14718
0.248	0.65191			0.158	0.15836
0.249	0.61948			0.159	0.17009
0.25	0.58679			0.16	0.18236
0.251	0.55403			0.161	0.19517
0.252	0.52139			0.162	0.20852
0.253	0.48903			0.163	0.2224
0.254	0.45713			0.164	0.23679
0.255	0.42584			0.165	0.25169
0.256	0.39532			0.166	0.26708
0.257	0.36569			0.167	0.28293
0.258	0.33707			0.168	0.29923
0.259	0.30956			0.169	0.31595
0.26	0.28326			0.17	0.33306
0.261	0.25824			0.171	0.35054
0.262	0.23454			0.172	0.36835
0.263	0.21222			0.173	0.38646
0.264	0.19128			0.174	0.40483
0.265	0.17175			0.175	0.42343
0.266	0.15361			0.176	0.44221
0.267	0.13684			0.177	0.46115
0.268	0.12143			0.178	0.48018
0.269	0.10732			0.179	0.49928
0.27	0.09447			0.18	0.5184
0.271	0.08282			0.181	0.5375
0.272	0.07231			0.182	0.55654
0.273	0.06288			0.183	0.57547
0.274	0.05445			0.184	0.59425
0.275	0.04695			0.185	0.61285
0.276	0.04032			0.186	0.63122
0.277	0.03448			0.187	0.64933
0.278	0.02936			0.188	0.66714
0.279	0.0249			0.189	0.68462
0.28	0.02102			0.19	0.70173
0.281	0.01767			0.191	0.71845
0.282	0.0148			0.192	0.73474
0.283	0.01233			0.193	0.75059
0.284	0.01023			0.194	0.76597
0.285	0.00846			0.195	0.78087
0.286	0.00696			0.196	0.79525
0.287	0.0057			0.197	0.80912
0.288	0.00465			0.198	0.82246
0.289	0.00377			0.199	0.83527
0.29	0.00305			0.2	0.84752
0.291	0.00246			0.201	0.85923
0.292	0.00197			0.202	0.87039
0.293	0.00157			0.203	0.881
0.294	0.00125			0.204	0.89107
0.295	0.000985077			0.205	0.9006
0.296	0.000775293			0.206	0.9096
0.297	0.00060745			0.207	0.91807
0.298	0.000473806			0.208	0.92604
0.299	0.000367902			0.209	0.9335
0.3	0.000284382			0.21	0.94048
0.301	0.00021883			0.211	0.94698
0.302	0.000167626			0.212	0.95302
0.303	0.000127822			0.213	0.95862
0.304	9.70276e-05			0.214	0.9638
0.305	7.33173e-05			0.215	0.96856
0.306	5.51489e-05			0.216	0.97293
0.307	4.12937e-05			0.217	0.97691
0.308	3.07783e-05			0.218	0.98053
0.309	2.28358e-05			0.219	0.9838
0.31	1.68654e-05			0.22	0.98674
--	--			0.221	0.98935
--	--			0.222	0.99165
--	--			0.223	0.99365
--	--			0.224	0.99536
--	--			0.225	0.9968
--	--			0.226	0.99796
--	--			0.227	0.99886
--	--			0.228	0.99949
--	--			0.229	0.99987
--	--			0.23	1
--	--			0.231	0.99987
--	--			0.232	0.99949
--	--			0.233	0.99886
--	--			0.234	0.99796
--	--			0.235	0.9968
--	--			0.236	0.99536
--	--			0.237	0.99365
--	--			0.238	0.99165
--	--			0.239	0.98935
--	--			0.24	0.98674
--	--			0.241	0.9838
--	--			0.242	0.98053
--	--			0.243	0.97691
--	--			0.244	0.97293
--	--			0.245	0.96856
--	--			0.246	0.9638
--	--			0.247	0.95862
--	--			0.248	0.95302
--	--			0.249	0.94698
--	--			0.25	0.94048
--	--			0.251	0.9335
--	--			0.252	0.92604
--	--			0.253	0.91807
--	--			0.254	0.9096
--	--			0.255	0.9006
--	--			0.256	0.89107
--	--			0.257	0.881
--	--			0.258	0.87039
--	--			0.259	0.85923
--	--			0.26	0.84752
--	--			0.261	0.83527
--	--			0.262	0.82246
--	--			0.263	0.80912
--	--			0.264	0.79525
--	--			0.265	0.78087
--	--			0.266	0.76597
--	--			0.267	0.75059
--	--			0.268	0.73474
--	--			0.269	0.71845
--	--			0.27	0.70173
--	--			0.271	0.68462
--	--			0.272	0.66714
--	--			0.273	0.64933
--	--			0.274	0.63122
--	--			0.275	0.61285
--	--			0.276	0.59425
--	--			0.277	0.57547
--	--			0.278	0.55654
--	--			0.279	0.5375
--	--			0.28	0.5184
--	--			0.281	0.49928
--	--			0.282	0.48018
--	--			0.283	0.46115
--	--			0.284	0.44221
--	--			0.285	0.42343
--	--			0.286	0.40483
--	--			0.287	0.38646
--	--			0.288	0.36835
--	--			0.289	0.35054
--	--			0.29	0.33306
--	--			0.291	0.31595
--	--			0.292	0.29923
--	--			0.293	0.28293
--	--			0.294	0.26708
--	--			0.295	0.25169
--	--			0.296	0.23679
--	--			0.297	0.2224
--	--			0.298	0.20852
--	--			0.299	0.19517
--	--			0.3	0.18236
--	--			0.301	0.17009
--	--			0.302	0.15836
--	--			0.303	0.14718
--	--			0.304	0.13655
--	--			0.305	0.12645
--	--			0.306	0.11689
--	--			0.307	0.10786
--	--			0.308	0.09934
--	--			0.309	0.09132
--	--			0.31	0.0838
				0.311	0.07675
				0.312	0.07017
				0.313	0.06403
				0.314	0.05831
				0.315	0.05301
				0.316	0.04809
				0.317	0.04355
				0.318	0.03936
				0.319	0.0355
				0.32	0.03196
				0.321	0.02872
				0.322	0.02576
				0.323	0.02305
				0.324	0.02059
				0.325	0.01836
				0.326	0.01634
				0.327	0.01451
				0.328	0.01286
				0.329	0.01137
				0.33	0.01004
				0.331	0.00884
				0.332	0.00777
				0.333	0.00682
				0.334	0.00597
				0.335	0.00522
				0.336	0.00455
				0.337	0.00396
				0.338	0.00344
				0.339	0.00298
				0.34	0.00258
				0.341	0.00223
				0.342	0.00192
				0.343	0.00165
				0.344	0.00142
				0.345	0.00121
				0.346	0.00104
				0.347	0.000882851
				0.348	0.000751209
				0.349	0.000637872
				0.35	0.000540511
				0.351	0.000457059
				0.352	0.000385688
				0.353	0.000324783
				0.354	0.000272926
				0.355	0.00022887
				0.356	0.000191524
				0.357	0.000159937
				0.358	0.000133279
				0.359	0.000110832
				0.36	9.19715e-05
				0.361	7.61603e-05
				0.362	6.29346e-05
				0.363	5.18961e-05
				0.364	4.27035e-05
				0.365	3.50651e-05
				0.366	2.87321e-05
				0.367	2.34932e-05
				0.368	1.91689e-05
				0.369	1.56074e-05
				0.37	1.26807e-05
				0.371	1.0281e-05
				0.372	8.31766e-06
				0.373	6.715e-06
				0.374	5.40961e-06
				0.375	4.34872e-06
				0.376	3.48845e-06
				0.377	2.79239e-06
				0.378	2.23046e-06
				0.379	1.7778e-06
				0.38	1.41399e-06
				0.381	1.12222e-06
				0.382	8.88761e-07
				0.383	7.02361e-07
				0.384	5.53867e-07
				0.385	4.35833e-07
				0.386	3.42218e-07
				0.387	2.68136e-07
				0.388	2.0964e-07
				0.389	1.63554e-07
				0.39	1.27326e-07
				0.391	9.89091e-08
				0.392	7.66695e-08
				0.393	5.93027e-08
				0.394	4.57711e-08
				0.395	3.52511e-08
				0.396	2.70906e-08
				0.397	2.07744e-08
				0.398	1.58965e-08
				0.399	1.21378e-08
				0.4	9.24779e-09
