# Supplementary material for: Spin-dependent reactivity and spin-flipping dynamics in oxygen atom scattering from graphite
Source: Nat Chem. 2023 May 22;15(7):1006–11. doi: 10.1038/s41557-023-01204-2 (PMC10322699; doi:10.1038/s41557-023-01204-2)
Supplement: Source Data Fig. 4 — Statistical source data. [file 41557_2023_1204_MOESM5_ESM.xlsx]

## Sheet: figure 4
O(3P)(discharge)
kinetic energy / eV	sticking coefficient / %	upper uncertainty of sticking coefficient / %	lower uncertainty of sticking coefficient / %
0.25	9.73264	27.9735	9.73264
0.3	4.52471	22.0636	4.52471
0.35	7.30932	34.5401	7.30932
0.4	13.4977	22.658	13.4977
0.45	11.688	38.2267	11.688
O(1D)(CO2 photolysis)
kinetic energy / eV	sticking coefficient / %	uncertainty of sticking coefficient / %
0.23	78.0803	9.07193
0.15	71.875	14.1566
0.065	69.0724	15.3052
O(3P)(triplet PES)
kinetic energy / eV	sticking coefficient / %
0.23	79
0.34	67.3
0.45	61
O(3P)(adiabatic PES)
kinetic energy / eV	sticking coefficient / %
0.34	92.9
