# Supplementary material for: Spin-dependent reactivity and spin-flipping dynamics in oxygen atom scattering from graphite
Source: Nat Chem. 2023 May 22;15(7):1006–11. doi: 10.1038/s41557-023-01204-2 (PMC10322699; doi:10.1038/s41557-023-01204-2)
Supplement: Source Data Fig. 5 — Statistical source data. [file 41557_2023_1204_MOESM6_ESM.xlsx]

## Sheet: Tabelle1
exp. O(1D)→O(3P)		theo. τS-T=0 fs		theo. τS-T=50 fs		theo. τS-T=100 fs
kinetic energy / eV	probability / arb. units	kinetic energy / eV	probability / arb. units	kinetic energy / eV	probability / arb. units	kinetic energy / eV	probability / arb. units
0.01	0.12468	0.015	0.01887	0.015	0.1	0.015	0.40909
0.03	0.32039	0.045	0.01887	0.045	0.35714	0.045	0.83333
0.05	0.42732	0.075	0.0566	0.075	0.57143	0.075	0.68182
0.07	0.55542	0.105	0.06604	0.105	0.77143	0.105	1
0.09	0.66169	0.135	0.07547	0.135	0.81429	0.135	0.75758
0.11	0.77214	0.165	0.08491	0.165	0.65714	0.165	0.75758
0.13	0.81299	0.195	0.12264	0.195	0.75714	0.195	0.65152
0.15	0.91583	0.225	0.10377	0.225	0.78571	0.225	0.5303
0.17	0.9796	0.255	0.10377	0.255	1	0.255	0.45455
0.19	1	0.285	0.09434	0.285	0.7	0.285	0.40909
0.21	0.86728	0.315	0.19811	0.315	1	0.315	0.43939
0.23	0.72266	0.345	0.19811	0.345	0.91429	0.345	0.39394
0.25	0.5851	0.375	0.19811	0.375	0.75714	0.375	0.34848
0.27	0.59867	0.405	0.16038	0.405	0.78571	0.405	0.21212
0.29	0.599	0.435	0.23585	0.435	0.8	0.435	0.16667
0.31	0.34108	0.465	0.32075	0.465	0.58571	0.465	0.21212
0.33	0.31495	0.495	0.43396	0.495	0.47143	0.495	0.12121
0.35	0.39006	0.525	0.5566	0.525	0.45714	0.525	0.18182
0.37	0.23926	0.555	0.63208	0.555	0.42857	0.555	0.07576
0.39	0.19958	0.585	0.77358	0.585	0.32857	0.585	0.12121
0.41	0.13884	0.615	0.72642	0.615	0.28571	0.615	0.10606
0.43	0.09771	0.645	0.71698	0.645	0.17143	0.645	0.01515
0.45	0.11158	0.675	1	0.675	0.3	0.675	0.01515
0.47	0.02561	0.705	0.87736	0.705	0.18571	0.705	0.04545
0.49	0.09547	0.735	0.83962	0.735	0.11429	0.735	0.04545
0.51	0.0359	0.765	0.89623	0.765	0.14286	0.765	0.0303
0.53	0.05466	0.795	0.60377	0.795	0.05714	0.795	0.01515
0.55	0.02825	0.825	0.70755	0.825	0.05714	0.825	0.01515
0.57	0.00752	0.855	0.64151	0.855	0.07143	0.855	0
0.59	0.00913	0.885	0.59434	0.885	0.04286	0.885	0
0.61	0.03575	0.915	0.41509	0.915	0	0.915	0
0.63	0.02831	0.945	0.37736	0.945	0.01429	0.945	0
0.65	0.00823	0.975	0.19811	0.975	0.01429	0.975	0
0.67	0.02086	1.005	0.33019	1.005	0	1.005	0
0.69	0.01019	1.035	0.16981	1.035	0	1.035	0
0.71	0.01003	1.065	0.20755	1.065	0	1.065	0
0.73	0.01016	1.095	0.17925	1.095	0	1.095	0
0.75	0.04857	1.125	0.12264	1.125	0	1.125	0
0.77	0.01042	1.155	0.09434	1.155	0	1.155	0
0.79	0	1.185	0.09434	1.185	0	1.185	0.01515
0.81	0.01033	1.215	0.07547	1.215	0	1.215	0
0.83	0.02128	1.245	0.06604	1.245	0	1.245	0
0.85	0	1.275	0.06604	1.275	0	1.275	0
0.87	0	1.305	0.0283	1.305	0	1.305	0
0.89	0	1.335	0	1.335	0	1.335	0
0.91	0	1.365	0.0283	1.365	0	1.365	0
0.93	0.01797	1.395	0.03774	1.395	0	1.395	0
0.95	0.02859	1.425	0.0283	1.425	0	1.425	0
0.97	0	1.455	0.00943	1.455	0	1.455	0
0.99	0
