# Supplementary material for: Spin-dependent reactivity and spin-flipping dynamics in oxygen atom scattering from graphite
Source: Nat Chem. 2023 May 22;15(7):1006–11. doi: 10.1038/s41557-023-01204-2 (PMC10322699; doi:10.1038/s41557-023-01204-2)
Supplement: Source Data Extended Data Fig. 2 — Statistical source data. [file 41557_2023_1204_MOESM7_ESM.xlsx]

## Sheet: discharge incident angle=0°
θf / ° Es/Ei	-55	-53	-51	-49	-47	-45	-43	-41	-39	-37	-35	-33	-31	-29	-27	-25	-23	-21	-19	-17	-15	-13	-11	-9	-7	-5	-3	-1	1	3	5	7	9	11	13	15	17	19	21	23	25	27	29	31	33	35	37	39	41
0.02941	0	0	0.00278	0.01006	0.0075	0.01636	0.02747	0.03612	0.05014	0.05033	0.04821	0.06441	0.04869	0.04731	0.05884	0.04913	0.08061	0.05981	0.05676	0.08345	0.10067	0.09486	0.08272	0.05249	0.09256	0.14452	0.1016	0.09124	0.09124	0.1016	0.14452	0.09256	0.05249	0.08272	0.09486	0.10067	0.08345	0.05676	0.05981	0.08061	0.04913	0.05884	0.04731	0.04869	0.06441	0.04821	0.05033	0.05014	0.03612
0.08824	0	0	0.01175	0.04705	0.06028	0.05768	0.04467	0.1121	0.09654	0.1002	0.12637	0.1105	0.08101	0.12124	0.1558	0.21325	0.14852	0.1785	0.1991	0.19827	0.21919	0.19772	0.19529	0.19311	0.19014	0.19657	0.27504	0.31693	0.31693	0.27504	0.19657	0.19014	0.19311	0.19529	0.19772	0.21919	0.19827	0.1991	0.1785	0.14852	0.21325	0.1558	0.12124	0.08101	0.1105	0.12637	0.1002	0.09654	0.1121
0.14706	0	0	0.02374	0.02009	0.114	0.05974	0.07622	0.09426	0.12104	0.08538	0.18069	0.12052	0.21093	0.18085	0.19736	0.20161	0.14435	0.21538	0.25368	0.29025	0.30156	0.31318	0.28817	0.28666	0.40588	0.38476	0.34973	0.37983	0.37983	0.34973	0.38476	0.40588	0.28666	0.28817	0.31318	0.30156	0.29025	0.25368	0.21538	0.14435	0.20161	0.19736	0.18085	0.21093	0.12052	0.18069	0.08538	0.12104	0.09426
0.20588	0	0	0.01212	0.05084	0.06606	0.12337	0.07635	0.14393	0.09216	0.12542	0.06529	0.17544	0.12782	0.19604	0.19723	0.33428	0.34286	0.2065	0.33512	0.32093	0.37867	0.41835	0.37724	0.46507	0.53356	0.5457	0.49113	0.52362	0.52362	0.49113	0.5457	0.53356	0.46507	0.37724	0.41835	0.37867	0.32093	0.33512	0.2065	0.34286	0.33428	0.19723	0.19604	0.12782	0.17544	0.06529	0.12542	0.09216	0.14393
0.26471	0	0	0.02917	0.05076	0.06114	0.07934	0.0405	0.08333	0.08148	0.12279	0.14893	0.15439	0.16528	0.25255	0.18209	0.32894	0.2632	0.33118	0.32815	0.38615	0.41919	0.59433	0.48522	0.5901	0.6301	0.65925	0.63419	0.75129	0.75129	0.63419	0.65925	0.6301	0.5901	0.48522	0.59433	0.41919	0.38615	0.32815	0.33118	0.2632	0.32894	0.18209	0.25255	0.16528	0.15439	0.14893	0.12279	0.08148	0.08333
0.32353	0	0	0	0.04853	0.07724	0.08553	0.09897	0.07305	0.094	0.19724	0.1599	0.18628	0.12648	0.18149	0.34026	0.24447	0.23667	0.30984	0.29732	0.37274	0.45167	0.48959	0.58466	0.81146	0.59398	0.74752	0.78705	0.82338	0.82338	0.78705	0.74752	0.59398	0.81146	0.58466	0.48959	0.45167	0.37274	0.29732	0.30984	0.23667	0.24447	0.34026	0.18149	0.12648	0.18628	0.1599	0.19724	0.094	0.07305
0.38235	0	0	0.01669	0	0.03592	0.03857	0.07631	0.13075	0.06965	0.16715	0.18849	0.13499	0.19426	0.18553	0.18761	0.21103	0.29575	0.31748	0.50534	0.39066	0.52877	0.5726	0.60386	0.66829	0.71054	0.90546	0.95985	0.8906	0.8906	0.95985	0.90546	0.71054	0.66829	0.60386	0.5726	0.52877	0.39066	0.50534	0.31748	0.29575	0.21103	0.18761	0.18553	0.19426	0.13499	0.18849	0.16715	0.06965	0.13075
0.44118	0	0	0.00912	0.02792	0.04561	0.02918	0.04237	0.10663	0.08884	0.19019	0.11404	0.15227	0.25393	0.27181	0.175	0.15221	0.31262	0.25011	0.48459	0.46027	0.40007	0.60602	0.63487	0.76619	0.85901	0.70021	0.98009	0.86231	0.86231	0.98009	0.70021	0.85901	0.76619	0.63487	0.60602	0.40007	0.46027	0.48459	0.25011	0.31262	0.15221	0.175	0.27181	0.25393	0.15227	0.11404	0.19019	0.08884	0.10663
0.5	0	0	0	0	0.01042	0.0318	0.03089	0.10377	0.08316	0.09601	0.09836	0.22218	0.23153	0.20972	0.26692	0.24557	0.30645	0.28281	0.41032	0.514	0.65911	0.55915	0.67994	0.87058	0.64716	0.72339	0.9072	1	1	0.9072	0.72339	0.64716	0.87058	0.67994	0.55915	0.65911	0.514	0.41032	0.28281	0.30645	0.24557	0.26692	0.20972	0.23153	0.22218	0.09836	0.09601	0.08316	0.10377
0.55882	0	0	0.01009	0.01128	0.03337	0.08005	0.01111	0.05985	0.06195	0.12736	0.07821	0.0913	0.17329	0.21848	0.18385	0.18959	0.3038	0.22388	0.45115	0.45644	0.42807	0.62167	0.54214	0.66848	0.71553	0.87061	0.78726	0.75248	0.75248	0.78726	0.87061	0.71553	0.66848	0.54214	0.62167	0.42807	0.45644	0.45115	0.22388	0.3038	0.18959	0.18385	0.21848	0.17329	0.0913	0.07821	0.12736	0.06195	0.05985
0.61765	0	0	0	0	0.03408	0.05821	0.07164	0.04907	0.09148	0.15984	0.08187	0.24955	0.12845	0.30473	0.22274	0.24305	0.22947	0.26453	0.37776	0.39829	0.37338	0.49928	0.47482	0.50564	0.85401	0.613	0.80334	0.85497	0.85497	0.80334	0.613	0.85401	0.50564	0.47482	0.49928	0.37338	0.39829	0.37776	0.26453	0.22947	0.24305	0.22274	0.30473	0.12845	0.24955	0.08187	0.15984	0.09148	0.04907
0.67647	0	0	0	0	0.0233	0.04989	0.0764	0.03883	0.0534	0.05595	0.09894	0.02869	0.24071	0.05992	0.23021	0.16975	0.30503	0.22168	0.38066	0.38501	0.30693	0.3647	0.42992	0.5091	0.61634	0.5288	0.57842	0.66356	0.66356	0.57842	0.5288	0.61634	0.5091	0.42992	0.3647	0.30693	0.38501	0.38066	0.22168	0.30503	0.16975	0.23021	0.05992	0.24071	0.02869	0.09894	0.05595	0.0534	0.03883
0.73529	0	0	0	0	0	0.03846	0	0.05435	0.04258	0.07313	0.04435	0.0764	0.10857	0.14286	0.12032	0.11396	0.16157	0.20161	0.25882	0.2962	0.28137	0.40833	0.33959	0.41187	0.50889	0.51	0.58062	0.5976	0.5976	0.58062	0.51	0.50889	0.41187	0.33959	0.40833	0.28137	0.2962	0.25882	0.20161	0.16157	0.11396	0.12032	0.14286	0.10857	0.0764	0.04435	0.07313	0.04258	0.05435
0.79412	0	0	0	0	0	0.01383	0.01391	0.01385	0.05952	0.01512	0.0767	0.0474	0.03223	0.06629	0.10303	0.13996	0.14738	0.22926	0.23256	0.27005	0.29094	0.34366	0.33028	0.35386	0.3959	0.48157	0.46978	0.43941	0.43941	0.46978	0.48157	0.3959	0.35386	0.33028	0.34366	0.29094	0.27005	0.23256	0.22926	0.14738	0.13996	0.10303	0.06629	0.03223	0.0474	0.0767	0.01512	0.05952	0.01385
0.85294	0	0	0	0	0.02721	0	0	0	0.01529	0.0158	0.03175	0.0503	0.06816	0.06785	0.08422	0.10493	0.26577	0.18076	0.16005	0.09444	0.17117	0.22925	0.32748	0.27389	0.32973	0.17125	0.29456	0.27951	0.27951	0.29456	0.17125	0.32973	0.27389	0.32748	0.22925	0.17117	0.09444	0.16005	0.18076	0.26577	0.10493	0.08422	0.06785	0.06816	0.0503	0.03175	0.0158	0.01529	0
0.91176	0	0	0	0	0	0.01464	0.04377	0	0.01601	0.01662	0	0.05241	0.06741	0.08139	0.10813	0.11025	0.11069	0.09504	0.05382	0.19472	0.11757	0.19602	0.17737	0.18503	0.20612	0.16058	0.32964	0.17144	0.17144	0.32964	0.16058	0.20612	0.18503	0.17737	0.19602	0.11757	0.19472	0.05382	0.09504	0.11069	0.11025	0.10813	0.08139	0.06741	0.05241	0	0.01662	0.01601	0
0.97059	0	0	0	0	0	0.01507	0	0.01558	0.01662	0.01621	0.01771	0	0.05352	0.05589	0.05472	0.05177	0.1136	0.03742	0.05987	0.07479	0.06202	0.18491	0.13146	0.10319	0.16714	0.14659	0.09951	0.19464	0.19464	0.09951	0.14659	0.16714	0.10319	0.13146	0.18491	0.06202	0.07479	0.05987	0.03742	0.1136	0.05177	0.05472	0.05589	0.05352	0	0.01771	0.01621	0.01662	0.01558
1.02941	0	0	0	0	0	0	0	0	0	0	0.01704	0	0.03729	0.05569	0	0.03578	0.05443	0.01728	0.10136	0.06285	0.20411	0.16879	0.08483	0.07809	0.1251	0.10599	0.10227	0.10501	0.10501	0.10227	0.10599	0.1251	0.07809	0.08483	0.16879	0.20411	0.06285	0.10136	0.01728	0.05443	0.03578	0	0.05569	0.03729	0	0.01704	0	0	0
1.08824	0	0	0	0	0	0	0	0	0.03416	0.01808	0.01728	0.01901	0	0	0.01968	0.01991	0.0414	0.0356	0.06274	0.03743	0.08466	0.01963	0.10795	0.10994	0.17289	0.065	0.15065	0.1862	0.1862	0.15065	0.065	0.17289	0.10994	0.10795	0.01963	0.08466	0.03743	0.06274	0.0356	0.0414	0.01991	0.01968	0	0	0.01901	0.01728	0.01808	0.03416	0
1.14706	0	0	0	0	0.01576	0	0	0	0.01792	0	0.01882	0.01965	0.03905	0.01985	0.01839	0.0199	0.03752	0.02168	0	0.02282	0.02265	0.06481	0.09443	0.06165	0.08959	0.10821	0.08785	0.06662	0.06662	0.08785	0.10821	0.08959	0.06165	0.09443	0.06481	0.02265	0.02282	0	0.02168	0.03752	0.0199	0.01839	0.01985	0.03905	0.01965	0.01882	0	0.01792	0
1.20588	0	0	0	0	0	0	0	0	0	0	0.01949	0	0	0.04036	0.04093	0.0189	0.03778	0	0.02152	0.02198	0.04144	0.02541	0.06355	0.11946	0.07001	0.0676	0.10634	0.0885	0.0885	0.10634	0.0676	0.07001	0.11946	0.06355	0.02541	0.04144	0.02198	0.02152	0	0.03778	0.0189	0.04093	0.04036	0	0	0.01949	0	0	0
1.26471	0	0	0	0	0	0	0.01689	0.01844	0	0	0	0.02025	0	0	0	0.04329	0.06474	0.02159	0.04184	0.06901	0.02281	0.08507	0.0688	0.02284	0	0.02322	0.07305	0.11412	0.11412	0.07305	0.02322	0	0.02284	0.0688	0.08507	0.02281	0.06901	0.04184	0.02159	0.06474	0.04329	0	0	0	0.02025	0	0	0	0.01844
1.32353	0	0	0	0	0	0	0	0	0	0	0.0396	0	0.02111	0	0.04262	0	0.02273	0.06233	0.02136	0.04712	0.06638	0.02808	0.04175	0.06883	0.04872	0.05188	0	0	0	0	0.05188	0.04872	0.06883	0.04175	0.02808	0.06638	0.04712	0.02136	0.06233	0.02273	0	0.04262	0	0.02111	0	0.0396	0	0	0
1.38235	0	0	0	0	0	0	0	0	0	0	0	0.02065	0	0	0	0.02318	0	0.04753	0	0.02337	0	0.04769	0	0	0.09328	0.04461	0.12356	0.02463	0.02463	0.12356	0.04461	0.09328	0	0	0.04769	0	0.02337	0	0.04753	0	0.02318	0	0	0	0.02065	0	0	0	0
[truncated: 7 more columns]

## Sheet: discharge incident angle=-10°
θf / ° Es/Ei	-51	-49	-47	-45	-43	-41	-39	-37	-35	-33	-31	-29	-27	-25	-23	-21	-19	-17	-15	-13	-11	-9	-7	-5	-3	-1	1	3	5	7	9	11	13	15	17	19	21	23	25	27	29	31	33	35	37	39	41	43	45
0.02941	0	0	0.00307	0.01124	0.01039	0.03861	0.03079	0.01449	0.01854	0.04038	0.04825	0.03178	0.06223	0.06905	0.05496	0.04906	0.04316	0.04599	0.07172	0.08873	0.04501	0.0597	0.06504	0.05832	0.07045	0.06215	0.07345	0.07039	0.07239	0.06649	0.07186	0.07898	0.07194	0.04611	0.0573	0.05381	0.06964	0.04671	0.03915	0.04116	0.06038	0.04044	0.03314	0.04763	0.02296	0.02333	0.01613	0.00162	0
0.08824	0	0	0.02936	0.04474	0.03911	0.03809	0.03639	0.06887	0.07112	0.0639	0.07896	0.06515	0.11247	0.08883	0.07904	0.13096	0.11357	0.11376	0.16983	0.12933	0.12192	0.18104	0.13684	0.12231	0.17395	0.17699	0.219	0.18297	0.16325	0.18258	0.19096	0.17997	0.21885	0.22828	0.20957	0.14208	0.18114	0.19385	0.18144	0.11158	0.16486	0.14252	0.10011	0.12048	0.08311	0.07711	0.07083	0.03329	0
0.14706	0	0.0064	0.00632	0.0228	0.029	0.02413	0.05345	0.1141	0.07068	0.12015	0.10869	0.05409	0.08629	0.10936	0.14596	0.12142	0.10983	0.16894	0.17188	0.20343	0.18071	0.19609	0.16413	0.23978	0.22014	0.19392	0.27526	0.28857	0.32491	0.30795	0.37047	0.35665	0.27126	0.27664	0.29684	0.29312	0.32017	0.25905	0.27026	0.24052	0.22244	0.17494	0.16174	0.18796	0.14267	0.10028	0.08885	0.05051	0
0.20588	0	0	0.02056	0.03448	0.03443	0.05062	0.07052	0.01659	0.07972	0.14336	0.07358	0.15196	0.05986	0.12728	0.13882	0.13062	0.13366	0.20427	0.2436	0.26355	0.24517	0.36922	0.34731	0.33428	0.33139	0.30762	0.40031	0.55302	0.38708	0.46456	0.43038	0.44185	0.44465	0.43489	0.40541	0.3752	0.32671	0.32222	0.28489	0.27495	0.21632	0.23214	0.15602	0.22234	0.13234	0.12019	0.05887	0.03545	0
0.26471	0	0	0.01597	0.08047	0.04709	0.04666	0.04183	0.04359	0.11382	0.06004	0.16026	0.07934	0.09348	0.13969	0.16486	0.15808	0.21069	0.22938	0.24658	0.25223	0.31344	0.31004	0.41185	0.38822	0.42012	0.46709	0.4947	0.57418	0.63656	0.59651	0.59699	0.58115	0.67995	0.56488	0.48362	0.47494	0.4427	0.30869	0.31278	0.33831	0.28485	0.29033	0.15035	0.19314	0.14822	0.11058	0.10144	0.00925	0
0.32353	0	0	0.00867	0.05205	0.04156	0	0.0522	0.06829	0.089	0.06965	0.16564	0.13755	0.23698	0.20574	0.15663	0.23006	0.21651	0.26529	0.2642	0.39063	0.40004	0.39022	0.47546	0.50817	0.50038	0.64031	0.67107	0.65452	0.80522	0.78331	0.87836	0.73829	0.81584	0.8176	0.5866	0.66894	0.5298	0.39997	0.37171	0.38358	0.27823	0.25812	0.21331	0.19028	0.2032	0.13785	0.1078	0.01012	0
0.38235	0	0	0	0.01901	0.03874	0.05766	0.05333	0.0512	0.07525	0.09956	0.05458	0.1307	0.09968	0.1698	0.17475	0.19911	0.24708	0.37411	0.25452	0.58675	0.47956	0.6024	0.49997	0.55239	0.67258	0.60399	0.6721	0.83177	0.76659	0.86788	0.80489	0.87651	0.92725	0.83926	0.72178	0.75447	0.62914	0.48283	0.38228	0.34001	0.30245	0.25957	0.20595	0.12854	0.11071	0.10429	0.06048	0.0102	0
0.44118	0	0	0	0.0359	0.04396	0.05393	0.05099	0.05411	0.06674	0.04828	0.151	0.12262	0.12669	0.21604	0.23264	0.29251	0.2553	0.39043	0.37805	0.32544	0.40501	0.41834	0.46554	0.51125	0.69292	0.79099	0.6962	0.83421	0.77656	0.79458	0.91319	0.74643	0.83334	0.87437	0.72576	0.72435	0.58034	0.47533	0.41787	0.31974	0.31568	0.2562	0.2006	0.22386	0.16915	0.07811	0.08789	0	0
0.5	0	0	0.02166	0	0.02239	0.03589	0.05829	0.08692	0.03956	0.07607	0.07697	0.10327	0.08186	0.2155	0.21748	0.32934	0.20768	0.44479	0.36211	0.40056	0.49222	0.43028	0.4667	0.71993	0.72409	0.74286	0.78293	0.88011	0.82082	0.81375	0.86327	0.77613	0.71712	0.75755	0.6717	0.63781	0.57688	0.47891	0.41406	0.43135	0.31075	0.1577	0.19073	0.19391	0.10269	0.08908	0.04495	0	0
0.55882	0	0	0	0.03431	0.02713	0.012	0.05271	0.06279	0.09156	0.06934	0.09683	0.1428	0.19783	0.15485	0.2587	0.15528	0.32397	0.29403	0.37085	0.41766	0.45486	0.51255	0.61766	0.58936	0.776	0.77179	0.81679	0.77766	0.88043	1	0.92879	0.72379	0.67491	0.74039	0.6816	0.48809	0.42715	0.3543	0.31305	0.30331	0.27773	0.18514	0.1711	0.15508	0.11764	0.0453	0.02874	0	0
0.61765	0	0	0	0.03807	0.02642	0.0392	0.01423	0.03994	0.07147	0.11458	0.04258	0.14763	0.13313	0.11851	0.20864	0.26077	0.2562	0.3855	0.27542	0.31517	0.32585	0.46467	0.54262	0.56418	0.64881	0.6522	0.66401	0.87044	0.81424	0.6566	0.90967	0.78654	0.70559	0.4723	0.50451	0.4068	0.49552	0.28402	0.4529	0.27546	0.24969	0.10982	0.09082	0.12609	0.0632	0.07113	0.01501	0	0
0.67647	0	0	0	0.01311	0	0.08378	0.04138	0	0.02927	0.05766	0.07432	0.07483	0.19778	0.04637	0.1087	0.09732	0.17489	0.27504	0.2275	0.23163	0.41943	0.50444	0.56768	0.45253	0.46631	0.53525	0.69424	0.68754	0.80521	0.70275	0.76421	0.67966	0.57522	0.5831	0.49397	0.37078	0.41371	0.25964	0.28616	0.31851	0.15737	0.16924	0.12816	0.08893	0.04269	0.05854	0.02366	0	0
0.73529	0	0	0	0	0	0.02803	0.04325	0.03006	0.04585	0.06295	0.01537	0.02125	0.09808	0.11864	0.1191	0.13524	0.21738	0.20537	0.26432	0.25354	0.36227	0.2879	0.38261	0.30545	0.33242	0.52606	0.56118	0.72337	0.58159	0.6405	0.48066	0.50939	0.40463	0.398	0.35036	0.28381	0.35593	0.18426	0.20291	0.20458	0.11564	0.12427	0.08826	0.08687	0.03443	0.03341	0	0	0
0.79412	0	0	0	0	0	0	0.02968	0.09325	0.05009	0.06435	0.04772	0.04969	0.09956	0.05303	0.05002	0.10466	0.13597	0.18004	0.13185	0.19509	0.23626	0.23487	0.22899	0.3246	0.4212	0.42633	0.35928	0.46981	0.47403	0.56188	0.43063	0.4209	0.43121	0.3655	0.31978	0.26574	0.20351	0.19143	0.10557	0.08781	0.14828	0.06914	0.13428	0.00867	0.01809	0.02669	0.00763	0	0
0.85294	0	0	0	0.01405	0	0	0	0.0642	0.01609	0.01639	0.01631	0.06996	0.02427	0.07186	0.05763	0.05187	0.08928	0.14393	0.14454	0.19646	0.18006	0.19814	0.23034	0.2358	0.38664	0.21954	0.37588	0.37095	0.36009	0.4977	0.44683	0.34825	0.32943	0.26833	0.32509	0.19657	0.17996	0.17996	0.14623	0.10618	0.08613	0.10291	0.12691	0.0274	0.03992	0	0	0	0
0.91176	0	0	0	0	0	0	0.01617	0.0336	0.01695	0.01711	0	0.01777	0.01942	0.02385	0.05476	0.07568	0.07429	0.1096	0.14969	0.1661	0.13052	0.12235	0.15697	0.18902	0.28931	0.23439	0.29581	0.28976	0.3417	0.22992	0.2341	0.16598	0.2728	0.23571	0.13845	0.09731	0.11705	0.13542	0.13139	0.09157	0.06312	0.02962	0.01056	0.02044	0	0	0	0	0
0.97059	0	0	0	0	0	0	0	0	0.01701	0	0.0343	0.03949	0.0968	0.02063	0.11057	0.05824	0.08845	0.05878	0.08928	0.15731	0.05761	0.07853	0.21776	0.08081	0.15618	0.24773	0.15123	0.21071	0.14611	0.22861	0.27085	0.1477	0.13867	0.134	0.11042	0.07038	0.09471	0.10059	0.08019	0.06958	0.09379	0.0849	0.02162	0.0211	0.01001	0	0	0	0
1.02941	0	0	0	0	0	0	0	0.03632	0.01792	0	0	0	0	0.03105	0.01362	0.01952	0.02517	0.0676	0.11797	0.06305	0.06869	0.0837	0.16033	0.05846	0.04671	0.16214	0.12234	0.13288	0.19649	0.11395	0.15251	0.14203	0.10056	0.09933	0.06827	0.07869	0.07409	0.06759	0.03727	0.06042	0.02131	0.02309	0.02241	0.01987	0.01836	0	0	0	0
1.08824	0	0	0	0	0	0	0	0	0	0	0	0.03467	0	0.02491	0.01232	0.02038	0.04676	0.02046	0.02528	0.07151	0.01847	0.05467	0.03958	0.08316	0.03847	0.07073	0.07218	0.09938	0.10399	0.09816	0.10061	0.09903	0.09093	0.06198	0.08621	0.06981	0.02285	0	0.03639	0.03745	0.03487	0.01027	0.02113	0	0	0	0	0	0
1.14706	0	0	0	0	0	0	0	0	0	0	0	0.05407	0	0.02215	0.02081	0.0804	0	0	0.02039	0.02083	0.06406	0.10727	0.06376	0.04608	0.02838	0.07928	0.12485	0.09572	0.07915	0.04034	0.06468	0.05804	0.05554	0.04141	0.01315	0.02779	0.02587	0.03889	0.0114	0	0	0.03774	0.03626	0.03203	0.01123	0	0	0	0
1.20588	0	0	0	0	0	0	0	0	0	0.01885	0	0.01955	0.01343	0	0	0.06463	0.06459	0.02778	0.02143	0	0	0.01507	0.04351	0.0236	0.02097	0.04775	0.04117	0.06286	0.06701	0.0395	0.03983	0.07131	0.01323	0.04324	0.04352	0.02917	0.02713	0.0285	0.02523	0.01458	0	0	0	0	0	0	0	0	0
1.26471	0	0	0	0	0	0	0	0	0	0	0	0	0	0	0	0	0.01425	0.0136	0.02177	0	0	0.02232	0.0224	0.03511	0.02776	0.0434	0.04786	0.04464	0.02668	0.03266	0.01407	0.01569	0.017	0.02953	0	0	0.01325	0.01384	0.02439	0.01318	0.0115	0.02534	0	0	0	0	0	0	0
1.32353	0	0	0	0	0	0	0	0	0	0	0	0	0	0	0	0	0	0.0157	0	0.02255	0.03012	0	0.01469	0.02883	0.03496	0.06957	0.02805	0.0224	0	0.04399	0.04382	0.02046	0.04504	0.02561	0	0.01502	0	0.01208	0.01583	0.01279	0.01465	0	0.01281	0	0	0	0	0	0
1.38235	0	0	0	0	0	0	0	0	0	0	0	0	0	0	0.01478	0	0	0	0	0.02181	0	0.01502	0.02079	0.02195	0	0	0.02301	0.03418	0.0454	0.01386	0.01973	0.01337	0.01559	0	0.01362	0.01409	0	0	0	0	0	0	0.01281	0	0	0	0	0	0
[truncated: 1 more columns]

## Sheet: discharge incident angle=-20°
θf / ° Es/Ei	-59	-57	-55	-53	-51	-49	-47	-45	-43	-41	-39	-37	-35	-33	-31	-29	-27	-25	-23	-21	-19	-17	-15	-13	-11	-9	-7	-5	-3	-1	1	3	5	7	9	11	13	15	17	19	21	23	25	27	29	31	33	35	37
0.02941	0	0	0	0	0.0092	0.01839	0.05731	0.01962	0.01802	0.03775	0.02302	0.04088	0.01019	0.03019	0.04369	0.04538	0.02882	0.0258	0.06115	0.0356	0.04926	0.02223	0.01133	0.07386	0.0539	0.07178	0.0509	0.02741	0.07944	0.03997	0.04586	0.09178	0.03902	0.03008	0.03239	0.05833	0.04087	0.05192	0.03892	0.02678	0.04676	0.05346	0.02534	0.0295	0.0249	0.02392	0.01397	0.01818	0.01222
0.08824	0	0.01322	0.02997	0	0.03019	0.05153	0.04576	0.01564	0.05002	0.06667	0.03373	0.06713	0.06357	0.07157	0.07778	0.16491	0.20216	0.10542	0.06985	0.12865	0.11637	0.10726	0.12052	0.0641	0.10985	0.13316	0.09367	0.16002	0.14045	0.10216	0.0884	0.10938	0.13938	0.09083	0.10536	0.10034	0.0979	0.10684	0.13357	0.09292	0.14236	0.15261	0.08582	0.11189	0.08683	0.13228	0.10473	0.05609	0.07021
0.14706	0	0	0.02356	0.01736	0.05889	0.08067	0.02399	0.02112	0.01736	0.18138	0.0935	0.10587	0.06533	0.11976	0.04911	0.04911	0.08719	0.1291	0.09477	0.1197	0.15255	0.17997	0.10818	0.18781	0.14033	0.0911	0.17692	0.14627	0.09252	0.13278	0.12097	0.16092	0.12404	0.10131	0.15516	0.1179	0.1741	0.17249	0.17207	0.23544	0.22654	0.24899	0.24655	0.26112	0.2586	0.20468	0.15301	0.13343	0.07846
0.20588	0	0	0.01918	0	0.025	0.0281	0	0	0.02396	0	0	0.02252	0.02729	0.05639	0.05584	0.12236	0.0857	0.15426	0.08577	0.10944	0.11714	0.22241	0.07431	0.12072	0.20303	0.16625	0.13723	0.17008	0.18379	0.25349	0.20301	0.19041	0.28229	0.214	0.25121	0.16648	0.25409	0.31736	0.31643	0.37393	0.30337	0.4151	0.32178	0.39433	0.46698	0.292	0.24708	0.33675	0.18767
0.26471	0	0	0	0.02398	0	0	0.02427	0	0	0.14521	0.0321	0.13227	0.05399	0.05349	0.08397	0.09942	0.17752	0.22135	0.13945	0.05023	0.10478	0.10732	0.26051	0.10362	0.1172	0.1195	0.19215	0.32339	0.19304	0.17793	0.23461	0.36125	0.30214	0.36245	0.40595	0.28935	0.41085	0.58573	0.47146	0.36903	0.45063	0.4715	0.36664	0.38837	0.51636	0.38912	0.38579	0.21601	0.21774
0.32353	0	0	0	0.02508	0.04977	0.02528	0	0	0	0.02718	0.03191	0.1306	0	0.01698	0.12962	0.07499	0.075	0.17016	0.12548	0.13196	0.28345	0.10439	0.13546	0.24499	0.19138	0.27419	0.31758	0.21865	0.32199	0.4074	0.28242	0.34111	0.29264	0.25868	0.40107	0.48936	0.45757	0.5715	0.46608	0.64773	0.70133	0.51653	0.64148	0.52572	0.55483	0.36037	0.44896	0.23086	0.11855
0.38235	0	0	0	0.031	0	0.02724	0.03259	0.13581	0.05838	0.17117	0.03135	0.03955	0.14337	0.04174	0.16612	0.07403	0.1248	0.14293	0.08095	0.2195	0.10227	0.16277	0.16596	0.16379	0.17688	0.29802	0.28729	0.27713	0.3187	0.39806	0.36893	0.37622	0.47943	0.44878	0.45692	0.63435	0.76142	0.73102	0.75843	0.98443	0.76013	0.68124	0.67404	0.65214	0.59239	0.4525	0.35147	0.32447	0.19803
0.44118	0	0	0	0	0.0335	0.03396	0.0299	0.03981	0.0623	0.08578	0.06406	0.06554	0.03331	0.15071	0.15326	0.07264	0.11184	0.11554	0.11168	0.0745	0.16007	0.24922	0.27115	0.32447	0.21185	0.23357	0.26097	0.25567	0.38916	0.37755	0.35946	0.49862	0.43504	0.46641	0.65668	0.84443	0.75863	0.79279	0.86697	0.90944	0.79903	0.80374	0.77756	0.71391	0.53961	0.39584	0.36167	0.33645	0.16678
0.5	0	0	0	0	0	0	0.0688	0.03223	0.06701	0.08495	0.06857	0.04148	0.11692	0.10686	0.06844	0.0678	0.12155	0.13226	0.31979	0.20582	0.21444	0.16145	0.28862	0.25051	0.24769	0.36326	0.3117	0.33658	0.44687	0.27318	0.43021	0.47997	0.63388	0.54678	0.77604	0.71946	0.8535	1	0.89854	0.90121	0.88483	0.86049	0.81317	0.67776	0.4933	0.47168	0.22265	0.17694	0.03326
0.55882	0	0	0	0	0.03806	0.03408	0	0.04623	0	0	0	0.04285	0.12497	0.07517	0.09637	0.07557	0.1609	0.17313	0.159	0.13618	0.2494	0.20753	0.36488	0.22338	0.20994	0.29415	0.33659	0.45274	0.50228	0.58138	0.49751	0.57285	0.47529	0.68129	0.60347	0.73122	0.73694	0.75573	0.95155	0.83795	0.85986	0.98546	0.84796	0.7103	0.6294	0.38587	0.32255	0.13692	0.04511
0.61765	0	0	0	0	0	0.04239	0	0.047	0.03496	0.12231	0.08245	0	0.05002	0.08413	0	0.05002	0.14212	0.10144	0.17564	0.15019	0.16959	0.28842	0.09478	0.15754	0.29753	0.17962	0.4745	0.35209	0.30599	0.63601	0.63045	0.59568	0.65512	0.40285	0.62499	0.77044	0.8438	0.76933	0.9158	0.83967	0.77932	0.77502	0.8302	0.57958	0.40742	0.39642	0.20298	0.21526	0.01148
0.67647	0	0	0	0	0	0.0407	0.04091	0	0.04893	0.09444	0.04238	0.04301	0	0.08916	0.13052	0.12126	0.04525	0.02349	0.04553	0.05343	0.28539	0.14575	0.17821	0.27423	0.12462	0.22976	0.40416	0.36538	0.25693	0.70696	0.57869	0.5449	0.39916	0.58165	0.74729	0.78571	0.56619	0.51333	0.66664	0.51659	0.69442	0.58038	0.52136	0.44468	0.24962	0.19257	0.09745	0.18236	0.01168
0.73529	0	0	0	0.0365	0	0	0	0	0	0	0.03838	0.08937	0.04595	0.04723	0.02807	0.04658	0.08871	0.09906	0.0912	0.08146	0.15017	0.234	0.15348	0.26283	0.25483	0.30616	0.22285	0.31068	0.30943	0.24121	0.37328	0.37102	0.39438	0.58239	0.54515	0.62895	0.73983	0.69902	0.72167	0.58314	0.64742	0.38453	0.3913	0.38668	0.35669	0.18337	0.11635	0.06938	0
0.79412	0	0	0	0	0	0	0	0.04448	0	0.09189	0	0.05567	0	0.02345	0	0.23456	0.02396	0.05358	0.10459	0.02592	0.10659	0.26945	0.16246	0.10776	0.25487	0.2098	0.23649	0.1314	0.27948	0.26064	0.41441	0.38672	0.33842	0.40603	0.48488	0.58071	0.47546	0.70684	0.54937	0.49806	0.38471	0.42143	0.26865	0.33396	0.1972	0.15784	0.14838	0.02809	0
0.85294	0	0	0	0	0	0	0.09042	0	0	0	0.04144	0.04846	0.09777	0.05759	0	0.0427	0.04342	0.09369	0.02691	0.11023	0.09358	0.07949	0.19698	0.16015	0.1306	0.17882	0.15836	0.31592	0.4047	0.24234	0.26884	0.33077	0.4254	0.30958	0.5195	0.54026	0.48501	0.37663	0.54751	0.49174	0.45134	0.25286	0.19473	0.12481	0.12224	0.08779	0.04549	0.02957	0
0.91176	0	0	0	0	0	0	0	0	0	0.05942	0	0	0	0.02466	0.04414	0.02506	0.0324	0.06029	0.05329	0.10636	0.114	0.08328	0.11391	0.10574	0.12197	0.18205	0.28449	0.11615	0.18385	0.34559	0.22555	0.22175	0.18289	0.29749	0.22269	0.28066	0.30695	0.33767	0.23072	0.33821	0.36596	0.31912	0.22092	0.19329	0.05058	0.07945	0.05335	0	0
0.97059	0	0	0	0	0.0472	0	0	0	0	0	0	0	0	0	0	0.02607	0.06516	0	0.10112	0	0.11014	0.0632	0.15838	0.06416	0.15507	0.061	0.1783	0.20254	0.14953	0.17984	0.1515	0.14664	0.18986	0.1709	0.13766	0.2176	0.18603	0.22554	0.12025	0.2205	0.23412	0.14858	0.21826	0.1052	0.08705	0.03723	0.01521	0	0
1.02941	0	0	0	0	0	0	0	0	0	0	0	0	0	0	0.02889	0.06691	0.02718	0.06876	0.03219	0.05539	0.02677	0.06372	0.03364	0.16077	0.05394	0.06393	0.12001	0.06391	0.14135	0.14097	0.0534	0.17217	0.13785	0.05451	0.09918	0.15259	0.21856	0.19617	0.13895	0.19495	0.16116	0.12837	0.20387	0	0.06508	0.01753	0.01742	0	0
1.08824	0	0	0	0	0	0	0.05182	0	0	0	0	0	0	0	0	0	0.06741	0.07158	0	0.02748	0.10424	0.0329	0.07223	0.05727	0.09482	0.06796	0.02947	0.0626	0.06616	0.09865	0.12798	0.07068	0.14172	0.11132	0.13287	0.05321	0.1598	0.17833	0.11566	0.19043	0.12041	0.06163	0.0735	0	0	0	0	0	0
1.14706	0	0	0	0	0	0	0.06316	0.06341	0.06466	0	0	0	0	0.0689	0	0	0	0	0	0	0.03362	0.03398	0.02818	0.03618	0.05457	0.06189	0.05707	0.06616	0.12199	0.05242	0.02791	0.16112	0.05862	0.03253	0.12624	0.08338	0.10611	0.11632	0.02518	0.12083	0.09127	0.07116	0.09023	0.03746	0	0	0	0	0
1.20588	0	0	0	0	0	0	0	0	0	0	0	0.06808	0	0	0	0	0	0	0.05633	0.07215	0.0322	0.02909	0	0	0.05737	0	0.05937	0.04991	0.08831	0	0.02778	0.06044	0.02467	0.08744	0.05887	0.05492	0.02884	0.0553	0.05553	0.0243	0.04211	0.04498	0.0238	0.02876	0	0	0	0	0
1.26471	0	0	0	0	0	0	0	0	0	0	0	0	0.05189	0	0	0	0	0	0	0.05405	0	0.03309	0.03865	0	0.05297	0.03443	0	0.03154	0	0.0594	0.07006	0.06268	0.09084	0	0.03301	0.02768	0.03557	0.04668	0.02661	0.02731	0.02661	0.02313	0.02003	0.04475	0.01857	0	0	0	0
1.32353	0	0	0	0	0	0	0	0	0	0	0	0	0	0	0	0	0	0.07183	0	0.07418	0	0	0.03268	0	0.03917	0	0.03865	0	0.0719	0.02889	0.05574	0	0	0.03235	0	0	0.03033	0.08004	0.03098	0	0.06577	0.03174	0	0	0	0	0.05385	0	0
1.38235	0	0	0	0	0	0	0	0	0	0	0	0	0	0	0	0	0	0	0	0	0.06884	0	0.03441	0.0555	0	0.07123	0	0	0	0	0.02929	0	0	0.02971	0.03208	0.05655	0.0341	0.02804	0	0.02884	0	0	0	0	0.02031	0	0	0	0
[truncated: 3 more columns]

## Sheet: tripletPES incident angle=0°
θf / ° Es/Ei	-59	-57	-55	-53	-51	-49	-47	-45	-43	-41	-39	-37	-35	-33	-31	-29	-27	-25	-23	-21	-19	-17	-15	-13	-11	-9	-7	-5	-3	-1	1	3	5	7	9	11	13	15	17	19	21	23	25	27	29	31	33	35	37
0.02941	0.02326	0.0155	0.03876	0.03101	0.0155	0.00775	0.04651	0.06977	0.04651	0.03101	0.02326	0.03101	0.02326	0.06202	0.03101	0.03101	0.03876	0.0155	0.04651	0.00775	0.03101	0.04651	0.03101	0.08527	0.05426	0.03101	0.07752	0.04651	0.02326	0.03876	0.04651	0.04651	0.06202	0.04651	0.06977	0.06977	0.02326	0.06977	0.05426	0.04651	0.03101	0.04651	0.04651	0.06977	0.03101	0.06977	0.03876	0.00775	0.03876
0.08824	0.0155	0.04651	0.06202	0.03101	0.06202	0.07752	0.10853	0.10853	0.10078	0.13953	0.24806	0.13178	0.16279	0.1938	0.25581	0.22481	0.17829	0.24031	0.2093	0.22481	0.1938	0.24031	0.22481	0.17829	0.1938	0.18605	0.22481	0.21705	0.25581	0.24031	0.24031	0.2093	0.22481	0.2093	0.21705	0.2093	0.21705	0.20155	0.18605	0.23256	0.21705	0.14729	0.21705	0.15504	0.26357	0.21705	0.17054	0.16279	0.20155
0.14706	0.06202	0.04651	0.07752	0.10853	0.13178	0.08527	0.08527	0.13178	0.1938	0.14729	0.28682	0.20155	0.27907	0.33333	0.35659	0.42636	0.3876	0.29457	0.37209	0.35659	0.34884	0.49612	0.4031	0.37209	0.42636	0.45736	0.34109	0.34884	0.39535	0.34884	0.34884	0.45736	0.44961	0.34109	0.45736	0.36434	0.39535	0.35659	0.36434	0.35659	0.33333	0.39535	0.4186	0.41085	0.37209	0.32558	0.32558	0.25581	0.33333
0.20588	0.02326	0.04651	0.06202	0.05426	0.10078	0.13178	0.08527	0.10853	0.08527	0.1938	0.24806	0.28682	0.32558	0.36434	0.3876	0.65116	0.55039	0.51938	0.45736	0.43411	0.39535	0.60465	0.43411	0.48062	0.5969	0.66667	0.48062	0.54264	0.56589	0.55814	0.54264	0.54264	0.56589	0.47287	0.6124	0.57364	0.63566	0.56589	0.50388	0.55039	0.51163	0.54264	0.72093	0.53488	0.43411	0.39535	0.4031	0.34884	0.22481
0.26471	0.03101	0.04651	0.04651	0.03101	0.06977	0.09302	0.13953	0.17054	0.09302	0.24031	0.2093	0.2093	0.26357	0.31008	0.4186	0.44186	0.5969	0.54264	0.57364	0.72868	0.57364	0.62791	0.72093	0.66667	0.57364	0.68992	0.8062	0.5814	0.69767	0.6124	0.48837	0.65891	0.70543	0.68992	0.71318	0.70543	0.75194	0.68992	0.65116	0.60465	0.65891	0.64341	0.6124	0.50388	0.31008	0.48837	0.34109	0.30233	0.22481
0.32353	0.00775	0.0155	0.06977	0.08527	0.06977	0.06977	0.06977	0.10078	0.13178	0.09302	0.17829	0.21705	0.28682	0.26357	0.44186	0.4186	0.45736	0.65116	0.66667	0.55039	0.76744	0.86822	0.82946	0.78295	0.73643	0.78295	0.76744	0.77519	0.75969	0.72868	0.71318	0.73643	0.82946	0.84496	0.82946	0.85271	0.81395	0.65116	0.81395	0.76744	0.67442	0.68217	0.47287	0.56589	0.39535	0.48837	0.26357	0.27132	0.20155
0.38235	0.00775	0.03101	0.03101	0.0155	0.03876	0.06977	0.06202	0.05426	0.06202	0.12403	0.17829	0.18605	0.2093	0.30233	0.32558	0.39535	0.35659	0.57364	0.44961	0.60465	0.62016	0.8062	0.92248	0.76744	0.97674	0.71318	0.94574	0.7907	0.8062	0.85271	0.86047	0.79845	0.75194	0.78295	0.96899	1	0.81395	0.93023	0.75969	0.75194	0.75969	0.72093	0.55814	0.5814	0.26357	0.34884	0.23256	0.17829	0.17054
0.44118	0.0155	0.03876	0.0155	0.02326	0.03876	0.07752	0.03876	0.05426	0.07752	0.09302	0.09302	0.13178	0.14729	0.18605	0.32558	0.28682	0.34109	0.42636	0.45736	0.65116	0.86822	0.88372	0.87597	0.69767	0.88372	0.76744	0.79845	0.88372	0.76744	0.85271	0.64341	0.76744	0.85271	0.81395	0.77519	0.82946	0.75969	0.5969	0.47287	0.76744	0.66667	0.64341	0.48062	0.3876	0.34109	0.30233	0.22481	0.17829	0.1938
0.5	0.0155	0.0155	0.0155	0.0155	0.04651	0.03101	0.05426	0.06977	0.05426	0.06202	0.11628	0.07752	0.07752	0.17829	0.24031	0.1938	0.30233	0.33333	0.39535	0.48837	0.51938	0.72868	0.69767	0.8062	0.63566	0.65116	0.68992	0.82171	0.67442	0.73643	0.72868	0.82946	0.70543	0.6124	0.85271	0.90698	0.77519	0.73643	0.62791	0.72868	0.6124	0.46512	0.33333	0.26357	0.30233	0.31783	0.18605	0.29457	0.11628
0.55882	0.0155	0.0155	0.03101	0.03876	0.03876	0.03101	0.02326	0.0155	0.04651	0.06202	0.05426	0.05426	0.04651	0.13178	0.16279	0.1938	0.2093	0.26357	0.37984	0.32558	0.39535	0.50388	0.55814	0.5969	0.64341	0.66667	0.65891	0.65116	0.65116	0.75969	0.72093	0.66667	0.56589	0.58915	0.5969	0.55039	0.65116	0.68992	0.50388	0.62791	0.65891	0.29457	0.31783	0.21705	0.1938	0.22481	0.13953	0.10853	0.10853
0.61765	0.02326	0.05426	0.02326	0.0155	0.04651	0.03101	0.03876	0.04651	0.02326	0.08527	0.0155	0.03876	0.06977	0.06977	0.10078	0.11628	0.17054	0.20155	0.30233	0.27907	0.3876	0.3876	0.55039	0.47287	0.52713	0.49612	0.51163	0.47287	0.51163	0.51163	0.50388	0.48062	0.70543	0.48062	0.64341	0.51163	0.51938	0.4031	0.43411	0.43411	0.37984	0.33333	0.20155	0.17829	0.13178	0.09302	0.10078	0.07752	0.07752
0.67647	0.04651	0.0155	0.00775	0.04651	0	0.03101	0.03876	0.02326	0.03876	0.03876	0.02326	0.05426	0.04651	0.08527	0.06977	0.06977	0.12403	0.17829	0.16279	0.17054	0.18605	0.23256	0.31008	0.37984	0.33333	0.44961	0.39535	0.36434	0.45736	0.44186	0.48837	0.44186	0.37984	0.44961	0.4031	0.35659	0.48837	0.43411	0.43411	0.32558	0.24806	0.16279	0.14729	0.14729	0.06202	0.10853	0.07752	0.09302	0.03101
0.73529	0.10078	0.03876	0.03876	0.0155	0.02326	0.02326	0.0155	0.03876	0	0.02326	0.02326	0.03876	0.03876	0.05426	0.03101	0.04651	0.08527	0.13178	0.10078	0.12403	0.17054	0.26357	0.20155	0.34884	0.27132	0.27132	0.27907	0.34109	0.25581	0.21705	0.27132	0.25581	0.31783	0.29457	0.23256	0.26357	0.27907	0.42636	0.21705	0.17829	0.2093	0.12403	0.14729	0.13178	0.10078	0.07752	0.03876	0.06202	0.05426
0.79412	0.03876	0.02326	0.0155	0	0.02326	0.00775	0.03101	0.00775	0	0.03101	0.03101	0.02326	0.0155	0.04651	0.04651	0.0155	0.05426	0.05426	0.07752	0.09302	0.11628	0.17054	0.22481	0.16279	0.1938	0.15504	0.23256	0.22481	0.17054	0.26357	0.24806	0.21705	0.22481	0.20155	0.1938	0.21705	0.16279	0.22481	0.13953	0.08527	0.12403	0.09302	0.06977	0.06977	0.02326	0.04651	0.04651	0.0155	0
0.85294	0.04651	0.03876	0	0.0155	0.03101	0	0	0.02326	0.0155	0.0155	0	0	0.03101	0.02326	0.02326	0.0155	0.03876	0.05426	0.02326	0.07752	0.06977	0.09302	0.06202	0.13953	0.13178	0.10853	0.12403	0.15504	0.13178	0.13953	0.10853	0.13178	0.11628	0.14729	0.10078	0.1938	0.11628	0.07752	0.10853	0.10078	0.10078	0.03101	0.02326	0.03876	0.06202	0.03876	0.03101	0.00775	0.00775
0.91176	0.03876	0.00775	0.0155	0	0.00775	0.00775	0.00775	0	0.00775	0.0155	0.02326	0.00775	0.00775	0.0155	0.03101	0.03101	0.00775	0.03876	0.00775	0.02326	0.06977	0.03876	0.06202	0.06977	0.05426	0.05426	0.08527	0.06202	0.05426	0.12403	0.12403	0.11628	0.10853	0.13178	0.08527	0.08527	0.07752	0.05426	0.06202	0.05426	0.03101	0.03101	0.02326	0.0155	0.02326	0.02326	0.0155	0.03101	0.0155
0.97059	0.02326	0.0155	0.00775	0	0.02326	0.02326	0	0	0	0.00775	0.00775	0	0.00775	0	0.00775	0	0	0	0.00775	0.00775	0.04651	0.03876	0.00775	0.05426	0.03101	0.08527	0.05426	0.00775	0.02326	0.03876	0.07752	0.03876	0.04651	0.06977	0.05426	0.02326	0.06977	0.02326	0.05426	0.03876	0.03101	0.0155	0.04651	0.0155	0.02326	0	0	0.00775	0.00775
1.02941	0.03101	0.0155	0	0.02326	0.00775	0	0.00775	0	0	0.02326	0	0	0.00775	0	0	0.00775	0.0155	0.03101	0.00775	0.0155	0	0.02326	0.0155	0.00775	0.04651	0.03876	0.04651	0.03101	0.00775	0.02326	0.03101	0.03876	0.03101	0.03101	0.0155	0.04651	0.0155	0.02326	0.03876	0.00775	0.02326	0.00775	0.00775	0	0.00775	0.00775	0.0155	0	0.00775
1.08824	0	0.00775	0	0.00775	0	0	0	0	0	0	0	0	0	0	0	0.0155	0	0	0	0.0155	0.00775	0	0	0.0155	0.0155	0.0155	0.0155	0.0155	0.0155	0.03876	0.04651	0.00775	0.02326	0.0155	0.0155	0.02326	0.0155	0.00775	0.00775	0	0.0155	0	0	0.00775	0	0	0	0	0
1.14706	0	0.00775	0	0	0	0	0	0	0	0	0	0	0	0.0155	0	0	0	0	0.00775	0.0155	0	0.0155	0	0	0	0.0155	0.0155	0.00775	0.0155	0	0.02326	0	0.00775	0.00775	0	0	0	0.00775	0	0	0.00775	0.00775	0	0.00775	0	0	0	0	0
1.20588	0	0.00775	0	0	0.00775	0.00775	0	0	0	0.00775	0	0	0	0	0	0	0	0	0	0	0	0	0	0.0155	0	0.00775	0	0.00775	0	0	0	0.00775	0.0155	0	0	0	0.00775	0	0.00775	0	0.00775	0	0	0	0.00775	0	0	0	0
1.26471	0	0	0	0	0	0	0	0	0	0	0	0	0	0	0.00775	0	0	0	0	0	0	0	0	0.00775	0.00775	0	0	0	0	0.00775	0	0	0	0	0	0.00775	0	0	0.00775	0	0	0	0.00775	0	0	0	0	0	0
1.32353	0	0.00775	0	0	0	0	0	0	0	0	0	0	0	0	0	0	0	0	0	0	0.00775	0	0	0.00775	0	0	0	0	0	0	0	0	0	0	0	0	0	0	0	0	0	0	0	0	0.00775	0	0	0	0
1.38235	0	0	0	0.00775	0	0	0	0	0	0	0	0	0	0	0	0	0	0	0	0	0	0	0	0	0	0	0	0	0	0	0	0	0	0	0	0	0	0	0	0	0	0	0	0	0	0	0	0	0
[truncated: 26 more columns]

## Sheet: tripletPES incident angle=-10°
θf / ° Es/Ei	-59	-57	-55	-53	-51	-49	-47	-45	-43	-41	-39	-37	-35	-33	-31	-29	-27	-25	-23	-21	-19	-17	-15	-13	-11	-9	-7	-5	-3	-1	1	3	5	7	9	11	13	15	17	19	21	23	25	27	29	31	33	35	37
0.02941	0.0061	0.01829	0.02439	0.0061	0.0122	0.0061	0.01829	0.0061	0.02439	0	0.0122	0.0122	0.03049	0.0061	0.03049	0.0122	0.0122	0.03049	0.04268	0.01829	0.01829	0.02439	0.04878	0.03049	0.0122	0.02439	0.04878	0.06707	0.05488	0.05488	0.03049	0.03659	0.05488	0.05488	0.01829	0.06098	0.07317	0.07927	0.04268	0.03049	0.04268	0.03049	0.03659	0.0122	0.02439	0.02439	0.03659	0.03049	0.05488
0.08824	0	0.0061	0.0122	0.01829	0.01829	0.0122	0.06707	0.03659	0.04878	0.05488	0.04878	0.06098	0.09756	0.08537	0.07317	0.09756	0.06707	0.14634	0.09756	0.11585	0.15244	0.14024	0.15854	0.20732	0.16463	0.12195	0.22561	0.21341	0.20732	0.17073	0.17073	0.14024	0.21951	0.14024	0.13415	0.16463	0.18902	0.20122	0.17683	0.16463	0.18293	0.13415	0.18293	0.12805	0.10366	0.17073	0.17073	0.14634	0.10976
0.14706	0.0122	0.02439	0.01829	0.01829	0.04268	0.03659	0.03659	0.04268	0.06098	0.03049	0.04268	0.09146	0.06707	0.06707	0.14634	0.13415	0.15244	0.12805	0.18902	0.15854	0.18293	0.25	0.30488	0.30488	0.31098	0.29268	0.40244	0.35366	0.25	0.40854	0.41463	0.36585	0.36585	0.34756	0.31098	0.27439	0.29268	0.35366	0.31707	0.21951	0.27439	0.20122	0.26829	0.33537	0.28049	0.29268	0.2622	0.29878	0.2561
0.20588	0.0122	0.0122	0.03049	0	0.01829	0.03659	0.03659	0.04268	0.04878	0.07317	0.07317	0.06707	0.09146	0.09146	0.07927	0.09146	0.14634	0.14024	0.16463	0.17683	0.26829	0.26829	0.30488	0.32927	0.40854	0.45122	0.46951	0.43293	0.51829	0.53049	0.38415	0.45732	0.45122	0.43293	0.5	0.40854	0.54878	0.45122	0.4878	0.38415	0.45732	0.52439	0.43293	0.52439	0.43293	0.47561	0.41463	0.46951	0.46341
0.26471	0.03659	0.01829	0.02439	0.03659	0.03659	0.01829	0.01829	0.06098	0.03049	0.11585	0.06098	0.10366	0.09146	0.09756	0.07927	0.17683	0.17073	0.15854	0.15854	0.18902	0.20122	0.32927	0.38415	0.34146	0.5061	0.56098	0.58537	0.56098	0.60976	0.47561	0.64634	0.4939	0.60366	0.5122	0.60366	0.67683	0.65854	0.59756	0.62195	0.67073	0.63415	0.58537	0.70732	0.53049	0.58537	0.64024	0.59756	0.56707	0.45122
0.32353	0.01829	0.04268	0.01829	0.01829	0.0061	0.01829	0.0122	0.02439	0.05488	0.06098	0.06098	0.04268	0.04878	0.10976	0.08537	0.09146	0.14634	0.12195	0.10976	0.21951	0.18902	0.29878	0.34756	0.32927	0.5061	0.52439	0.59146	0.56707	0.60976	0.7622	0.67073	0.68902	0.61585	0.70732	0.65244	0.68293	0.71341	0.77439	0.7622	0.7622	0.70732	0.7561	0.71341	0.80488	0.62195	0.65244	0.78659	0.60976	0.5122
0.38235	0.01829	0.0122	0.01829	0.0061	0.03659	0.03049	0.01829	0.04268	0.03049	0.05488	0.05488	0.06098	0.06707	0.07927	0.06098	0.07317	0.07317	0.13415	0.10366	0.20122	0.11585	0.31707	0.37805	0.31707	0.40854	0.42073	0.54268	0.70122	0.82317	0.77439	0.59146	0.78659	0.72561	0.72561	0.91463	0.86585	0.7622	0.7439	0.79878	0.76829	1	0.80488	0.89634	0.89024	0.69512	0.78049	0.67683	0.53049	0.45732
0.44118	0.03659	0.01829	0.02439	0.01829	0.01829	0.01829	0.03049	0.04878	0.05488	0.04268	0.03659	0.06707	0.06098	0.04878	0.04878	0.10366	0.07927	0.06707	0.12805	0.19512	0.20122	0.21341	0.28659	0.29878	0.40244	0.44512	0.53659	0.65244	0.61585	0.60366	0.68902	0.90854	0.78659	0.72561	0.76829	0.76829	0.70122	0.80488	0.7561	0.93293	0.7439	0.95122	0.85366	0.71951	0.82317	0.60976	0.59146	0.43902	0.26829
0.5	0.02439	0.04878	0.06098	0.03049	0.01829	0.02439	0.04268	0.04878	0.05488	0.04268	0.0122	0.01829	0.04268	0.03049	0.05488	0.05488	0.04878	0.06098	0.08537	0.09756	0.11585	0.17683	0.2561	0.28049	0.43293	0.34146	0.57927	0.55488	0.51829	0.7622	0.4878	0.68902	0.78049	0.65244	0.71951	0.78049	0.79268	0.63415	0.72561	0.84756	0.7439	0.72561	0.67683	0.73171	0.5061	0.61585	0.38415	0.32927	0.28659
0.55882	0.06707	0.05488	0.06098	0.04878	0.05488	0.01829	0.02439	0.01829	0.01829	0	0.01829	0	0.04878	0.02439	0.05488	0.06707	0.03659	0.09756	0.08537	0.11585	0.06707	0.10976	0.18293	0.15854	0.21341	0.23171	0.4878	0.40854	0.5	0.53049	0.52439	0.56707	0.67683	0.51829	0.65854	0.53049	0.67073	0.54878	0.76829	0.64634	0.60976	0.4939	0.60366	0.63415	0.56707	0.43293	0.28049	0.25	0.15244
0.61765	0.09756	0.05488	0.03659	0.07317	0.04268	0.02439	0.0122	0.01829	0.0122	0.0061	0.02439	0.02439	0.03049	0.01829	0.03049	0.02439	0.03049	0.03659	0.04878	0.04878	0.04878	0.06707	0.10976	0.14634	0.11585	0.25	0.33537	0.32317	0.34146	0.51829	0.42683	0.4878	0.46951	0.4939	0.44512	0.45732	0.45122	0.4878	0.55488	0.56707	0.48171	0.52439	0.43902	0.53659	0.41463	0.20122	0.2622	0.15854	0.14634
0.67647	0.10976	0.06098	0.03049	0.04268	0.08537	0.04878	0.03049	0.02439	0.03049	0.0061	0.0061	0.02439	0.0122	0.03659	0.03049	0.03659	0.02439	0.02439	0.07927	0.06707	0.05488	0.04878	0.06707	0.08537	0.17073	0.20122	0.2439	0.29268	0.28049	0.32927	0.35976	0.36585	0.30488	0.35366	0.40244	0.31707	0.33537	0.42683	0.43902	0.37195	0.37195	0.4939	0.31098	0.34756	0.2561	0.19512	0.19512	0.09756	0.08537
0.73529	0.07317	0.04878	0.07927	0.04878	0.05488	0.0122	0.0061	0	0.0122	0	0	0.0061	0.0061	0	0.01829	0.0122	0.04878	0.0061	0.04268	0.04268	0.04878	0.06707	0.06707	0.05488	0.10366	0.09146	0.10366	0.22561	0.21951	0.27439	0.28659	0.2439	0.15854	0.21951	0.18902	0.21951	0.2378	0.40244	0.37805	0.2622	0.30488	0.28049	0.22561	0.20732	0.18293	0.15854	0.12805	0.08537	0.04878
0.79412	0.03659	0.03049	0.03659	0.07927	0.03049	0.0122	0	0.0122	0	0.03049	0.01829	0.0061	0	0.0061	0.0061	0.0061	0.03049	0.0122	0.0122	0.0122	0.01829	0.02439	0.03049	0.04878	0.06098	0.09756	0.12195	0.12805	0.12195	0.15244	0.14024	0.21341	0.18293	0.18902	0.17073	0.18293	0.14634	0.17683	0.19512	0.23171	0.17073	0.18293	0.14024	0.11585	0.13415	0.09146	0.03049	0.03659	0.03049
0.85294	0.02439	0.01829	0.01829	0.03049	0.0122	0.0061	0.0061	0	0.0061	0.01829	0	0	0.0061	0.0061	0	0.0061	0.01829	0.01829	0.02439	0.01829	0.0122	0.01829	0.02439	0.03659	0.03049	0.04878	0.07317	0.04268	0.08537	0.10366	0.07927	0.09146	0.12805	0.15854	0.15854	0.10366	0.10976	0.13415	0.11585	0.15244	0.08537	0.13415	0.14634	0.10366	0.10366	0.03659	0.01829	0.02439	0.03659
0.91176	0	0.02439	0.03049	0.03659	0.02439	0.01829	0.0061	0.01829	0	0	0.0061	0	0.0061	0.0061	0.0061	0	0	0	0.0122	0.03659	0.0122	0.0122	0.0061	0.01829	0.0122	0.03049	0.04268	0.03659	0.04268	0.05488	0.09146	0.06707	0.07317	0.05488	0.06707	0.05488	0.04268	0.08537	0.09146	0.09146	0.12195	0.09756	0.07927	0.04878	0.01829	0.03049	0.01829	0.0061	0.0061
0.97059	0	0.0061	0.0122	0.01829	0.0122	0	0.0061	0.0061	0	0.0061	0	0	0	0	0	0.0061	0.0061	0	0	0.0061	0	0	0.0122	0.03049	0.0061	0.04268	0.04268	0.01829	0.04268	0.03049	0.06707	0.02439	0.04878	0.06098	0.06098	0.02439	0.06707	0.04268	0.04268	0.09146	0.01829	0.03659	0.04878	0.02439	0.02439	0.0122	0	0.0122	0.02439
1.02941	0.0061	0	0.0122	0.01829	0.0122	0.0061	0.0061	0.0061	0	0	0	0	0	0	0	0.0061	0	0.0061	0	0	0.0122	0.0061	0	0.0061	0.0061	0.0122	0.0061	0.0122	0.01829	0.02439	0.02439	0.01829	0.02439	0.01829	0.0061	0.03659	0	0.02439	0.03659	0.03659	0.01829	0.06098	0.0122	0.03049	0.0122	0.0122	0.0122	0.0061	0.0122
1.08824	0	0	0.0061	0	0	0.0122	0.0061	0.0061	0.0061	0	0	0	0	0	0	0.0061	0	0	0	0	0	0	0	0	0.0061	0.0122	0	0.0122	0.0122	0.0061	0.01829	0.01829	0.0061	0.0122	0.0122	0.0061	0.0122	0.03659	0.0122	0.0122	0.01829	0.0122	0.0122	0	0.0061	0	0.01829	0.03049	0
1.14706	0.0061	0.0061	0	0	0	0	0	0	0	0	0	0	0	0	0	0	0	0	0	0	0.0061	0	0	0	0.01829	0	0.0061	0.0122	0.0061	0	0.0061	0	0.01829	0.01829	0.02439	0	0.0061	0	0.0061	0.0122	0.0061	0	0.0061	0	0.0061	0.0122	0	0.0061	0
1.20588	0	0	0	0	0.0061	0	0	0	0	0	0	0	0	0	0	0	0	0	0	0	0	0	0	0	0	0	0	0	0.0061	0	0.0061	0	0	0	0.0061	0.0122	0.0061	0	0	0	0	0	0	0.0061	0	0.0061	0	0	0
1.26471	0	0.0061	0	0	0	0	0	0	0	0	0	0	0	0	0	0	0	0	0	0	0	0	0	0	0	0	0	0.0061	0.0061	0	0.0061	0	0	0	0	0	0	0	0	0.0061	0.0061	0.0061	0	0.0061	0	0	0	0	0
1.32353	0	0	0	0	0	0	0	0	0	0	0	0	0	0	0	0	0	0	0	0	0	0	0	0	0	0	0	0	0	0	0	0	0	0	0	0	0	0	0	0	0	0	0	0.0061	0	0	0	0	0
1.38235	0	0	0	0	0	0	0	0	0	0	0	0	0	0	0	0	0	0	0	0	0	0	0	0	0	0	0	0	0	0	0	0	0	0	0	0	0	0	0.0061	0	0	0.0061	0	0	0	0	0	0	0
[truncated: 26 more columns]

## Sheet: tripletPES incident angle=-20°
θf / ° Es/Ei	-59	-57	-55	-53	-51	-49	-47	-45	-43	-41	-39	-37	-35	-33	-31	-29	-27	-25	-23	-21	-19	-17	-15	-13	-11	-9	-7	-5	-3	-1	1	3	5	7	9	11	13	15	17	19	21	23	25	27	29	31	33	35	37
0.02941	0	0.00455	0.00909	0.01364	0.00909	0.00455	0.00455	0.01364	0.00909	0.01818	0.00455	0.00455	0.01818	0.02273	0.01364	0.01818	0.01364	0.04091	0.01364	0.00909	0.03182	0.01818	0.01818	0.00455	0.02273	0.01364	0.01364	0.02273	0.02273	0.02727	0.01364	0.02273	0.05909	0.02727	0.03636	0.02727	0.04545	0.03182	0.02727	0.02273	0.03182	0.05	0.02727	0.01364	0.01818	0.02727	0.04545	0.02273	0.01364
0.08824	0.00455	0.02273	0.01818	0.00909	0.00455	0.01818	0.01364	0	0.02273	0.02273	0.00909	0.03636	0.04091	0.04091	0.02273	0.03636	0.05909	0.05455	0.05	0.08182	0.02727	0.05	0.05	0.05	0.06818	0.07727	0.1	0.06364	0.07727	0.05909	0.08182	0.14545	0.09091	0.09545	0.10455	0.13182	0.16364	0.15909	0.15	0.11818	0.17727	0.16364	0.14545	0.14545	0.18636	0.10909	0.18182	0.10909	0.15455
0.14706	0.01364	0.02273	0.00909	0.01818	0.01364	0.03182	0.04091	0.04545	0.03636	0.02727	0.04545	0.05909	0.02273	0.04545	0.03636	0.04091	0.05	0.03636	0.07727	0.08636	0.06364	0.06364	0.08636	0.09091	0.11364	0.08636	0.13182	0.10455	0.17273	0.17273	0.12727	0.2	0.23182	0.19545	0.20909	0.28182	0.18182	0.27273	0.22727	0.23636	0.25909	0.31364	0.21818	0.30909	0.28636	0.27727	0.25455	0.24545	0.23182
0.20588	0.00909	0.01364	0.00909	0.00909	0.03182	0.00909	0.00909	0.00455	0.03636	0.01818	0.03636	0.05909	0.06818	0.05	0.03636	0.04545	0.07727	0.06364	0.07727	0.08636	0.1	0.06818	0.09091	0.12727	0.11364	0.09545	0.17273	0.15455	0.24091	0.19091	0.22273	0.27273	0.22727	0.31818	0.25455	0.38182	0.33636	0.40909	0.43636	0.41364	0.45455	0.35455	0.40909	0.42727	0.44091	0.4	0.37727	0.37727	0.40455
0.26471	0.01818	0.02727	0.01818	0.03182	0.01818	0.00909	0.01818	0.03182	0.01364	0.02273	0.05909	0.04091	0.04545	0.04545	0.05	0.03182	0.05909	0.08636	0.05455	0.05909	0.07273	0.07727	0.11364	0.13182	0.12273	0.10455	0.12273	0.18182	0.20455	0.21364	0.22727	0.33636	0.36818	0.36364	0.40909	0.45909	0.49091	0.44545	0.60909	0.41364	0.56364	0.50455	0.53182	0.55909	0.53182	0.55455	0.47273	0.59545	0.56364
0.32353	0.04545	0.04091	0.02273	0.04545	0.03636	0.04545	0.02727	0.02273	0.01364	0.03636	0.02273	0.05	0.05909	0.03636	0.02727	0.05	0.06364	0.08182	0.05	0.09091	0.08636	0.09091	0.08182	0.08636	0.15909	0.10455	0.15	0.20455	0.21364	0.22727	0.27727	0.38182	0.46818	0.43182	0.45455	0.47727	0.59545	0.55455	0.61818	0.77727	0.66364	0.62273	0.67273	0.62273	0.70909	0.69545	0.61818	0.66818	0.64545
0.38235	0.04091	0.08182	0.07273	0.04091	0.05	0.07273	0.05	0.01818	0.02273	0.05	0.03182	0.01818	0.03182	0.02727	0.04545	0.05	0.03636	0.04545	0.07273	0.06364	0.11364	0.08636	0.07727	0.12273	0.16818	0.09091	0.10909	0.19545	0.23182	0.25455	0.30909	0.34545	0.38182	0.48182	0.52727	0.57273	0.68182	0.69091	0.75455	0.85455	0.69091	0.72727	0.9	0.83182	0.84545	0.85909	0.83636	0.93182	0.76364
0.44118	0.04091	0.11364	0.12273	0.1	0.09091	0.07727	0.06364	0.03182	0.04091	0.05455	0.03182	0.05	0.04545	0.04545	0.02727	0.05	0.04091	0.07273	0.05	0.07273	0.05455	0.06818	0.05	0.10455	0.07727	0.10455	0.1	0.15909	0.19545	0.19091	0.27273	0.32727	0.45909	0.50909	0.55909	0.56364	0.68636	0.64545	0.68182	0.56364	0.83636	0.78182	0.85	0.87273	1	0.93182	0.76364	0.89091	0.81818
0.5	0.05	0.10455	0.11364	0.11364	0.12273	0.14545	0.06364	0.06818	0.03182	0.05455	0.01364	0.01818	0.01364	0.02727	0.03636	0.04091	0.03182	0.05909	0.07273	0.04091	0.04091	0.06364	0.09091	0.07727	0.10909	0.12727	0.13182	0.10909	0.15909	0.21364	0.22727	0.36364	0.41364	0.48182	0.56364	0.58182	0.67273	0.66364	0.64545	0.70909	0.71364	0.71818	0.80909	0.78636	0.82727	0.86818	0.75909	0.84545	0.74545
0.55882	0.03182	0.06818	0.07727	0.10455	0.1	0.12727	0.08636	0.05	0.06364	0.05	0.03636	0.02727	0.03182	0.01364	0.02273	0.02273	0.02273	0.03182	0.04545	0.05455	0.02727	0.03182	0.03182	0.05455	0.04545	0.06818	0.11364	0.11364	0.10909	0.17727	0.24545	0.22273	0.30909	0.42727	0.37273	0.49545	0.57727	0.62727	0.65909	0.67727	0.62273	0.75909	0.77273	0.75	0.76818	0.76818	0.68182	0.73182	0.6
0.61765	0.02727	0.02273	0.07273	0.11364	0.07727	0.11818	0.1	0.08636	0.09091	0.02727	0.04545	0.03636	0.01364	0.01818	0.02273	0.01364	0.02273	0	0.03636	0.00909	0.01364	0.04545	0.02273	0.05455	0.07273	0.05909	0.05909	0.1	0.13636	0.14545	0.21818	0.20909	0.18182	0.32273	0.35909	0.42273	0.42727	0.45	0.57273	0.62273	0.47727	0.66818	0.64091	0.58182	0.65	0.54545	0.61364	0.57273	0.39091
0.67647	0	0.03636	0.02727	0.00909	0.05455	0.06818	0.07727	0.04091	0.04091	0.06364	0.00909	0.01364	0.01818	0	0.02273	0.00909	0.02727	0.01818	0.00455	0.02273	0.01364	0.03182	0.02727	0.03182	0.06364	0.05909	0.05	0.06818	0.07727	0.11818	0.17273	0.16818	0.20909	0.23636	0.29545	0.32727	0.30909	0.36364	0.41364	0.56364	0.5	0.55455	0.46818	0.56364	0.46818	0.45909	0.40909	0.40455	0.29091
0.73529	0	0.01364	0.01364	0.01818	0.03636	0.07273	0.05	0.06818	0.05455	0.04091	0.01818	0.01364	0.00909	0.01364	0.00909	0	0.00455	0.00909	0.00909	0.00909	0.00909	0.01818	0.02727	0.03182	0.02727	0.02273	0.05455	0.06818	0.07273	0.09091	0.10455	0.15	0.12727	0.21364	0.22273	0.28636	0.21364	0.28182	0.29091	0.35455	0.39091	0.35455	0.38636	0.40909	0.42273	0.37273	0.28182	0.23182	0.20909
0.79412	0.00455	0.00909	0.00909	0.01364	0.01818	0.05909	0.01818	0.05455	0.04091	0.05455	0.02273	0.01364	0.03182	0.01364	0.01818	0.01364	0.00455	0.00909	0.00455	0.01818	0.00455	0.00455	0.01818	0.01364	0.01818	0.02273	0.02273	0.02727	0.04091	0.06364	0.05	0.05909	0.10455	0.16818	0.16818	0.2	0.2	0.23636	0.24091	0.23182	0.29091	0.25909	0.29091	0.29091	0.29091	0.20455	0.17727	0.18182	0.12727
0.85294	0	0	0.00455	0.00909	0.01818	0.02273	0.04091	0.05	0.03182	0.01818	0.02727	0.04091	0.00455	0.00909	0	0.01364	0	0.01364	0.00455	0	0.00455	0.00455	0.00455	0	0.00455	0	0.01818	0.01364	0.02727	0.03636	0.06818	0.03636	0.07727	0.10455	0.11364	0.13182	0.15909	0.17273	0.15909	0.21818	0.2	0.18182	0.17727	0.24091	0.2	0.15	0.11818	0.1	0.10455
0.91176	0	0	0	0.00455	0.00909	0.00455	0.00455	0.02727	0.04091	0.02727	0.03182	0.02727	0.00909	0.00909	0	0	0	0.00455	0	0.00909	0.00909	0.01364	0.00455	0	0.00455	0.01818	0.00909	0.01364	0.01364	0.03182	0.03182	0.03182	0.06364	0.05909	0.05	0.07273	0.07273	0.12727	0.07727	0.1	0.08182	0.10455	0.1	0.09091	0.08636	0.10909	0.10455	0.03182	0.03182
0.97059	0	0	0	0	0.00455	0.00455	0.01364	0.01364	0.03182	0.00909	0.00909	0	0.00909	0.00909	0.00909	0	0	0	0	0	0.00455	0.00455	0.00455	0.01364	0	0	0.00455	0.00455	0.02273	0.01818	0.04545	0.03182	0.03636	0.01818	0.05	0.05455	0.05909	0.05455	0.07273	0.05455	0.06364	0.02273	0.06818	0.1	0.06818	0.04545	0.06364	0.01818	0.03636
1.02941	0	0	0	0.00455	0	0	0.00909	0.00455	0.00909	0.00909	0.00455	0.00455	0.00455	0.00455	0	0.00455	0	0	0	0	0.00455	0	0.00455	0	0	0.00455	0	0.00909	0.02727	0.01818	0.00455	0.02273	0.03636	0.02273	0.02727	0.02273	0.05909	0.04091	0.03182	0.03182	0.04545	0.05	0.02727	0.02727	0.03636	0.05	0.01364	0.04545	0.02273
1.08824	0	0	0.00455	0	0	0	0.00455	0.01364	0.00909	0	0.01818	0	0.00455	0.00455	0	0.00455	0	0	0	0	0	0	0	0	0	0.00909	0.00909	0	0	0.00909	0.01364	0.01364	0.01818	0.00909	0.00909	0.02273	0.03636	0.01364	0.01818	0.01818	0.03636	0.01818	0.02273	0.01818	0.02727	0.02727	0.00909	0.00909	0
1.14706	0	0	0	0	0	0	0	0	0	0	0	0	0.00455	0	0	0	0	0	0	0	0.00455	0	0	0	0	0	0.00455	0	0.00455	0	0.00455	0	0	0.00909	0.00909	0.02273	0.00455	0	0.01364	0.04091	0.00455	0.02273	0.00909	0.02273	0.01364	0	0.01818	0.00909	0
1.20588	0	0	0	0	0	0	0.00455	0	0	0.00455	0.00455	0.00455	0.00455	0	0	0	0	0	0	0.00455	0	0	0.00455	0	0	0	0	0	0	0	0	0.00909	0.00455	0.00455	0	0.00455	0.00909	0.00455	0	0.00455	0.00909	0.02727	0.01364	0.00909	0.01364	0.01818	0	0	0
1.26471	0	0	0	0	0	0	0	0	0	0	0	0	0	0	0	0	0	0	0	0	0	0	0.00455	0	0	0	0	0	0	0.00455	0.00455	0	0	0	0	0.00455	0.00909	0	0	0.00455	0.00455	0.00455	0.00909	0.00455	0	0	0.00455	0.00455	0
1.32353	0	0	0	0	0	0	0	0.00455	0	0	0	0	0	0	0	0	0	0	0	0	0	0	0	0	0	0	0	0	0	0	0	0	0	0	0	0	0.00455	0	0.00455	0.00909	0.00455	0	0	0.00455	0	0	0	0	0
1.38235	0	0	0	0	0	0	0	0	0	0	0	0	0	0	0	0	0	0	0	0	0	0	0.00455	0	0	0	0	0	0	0	0	0	0	0	0	0	0	0	0	0	0.00455	0	0	0	0.00455	0	0.00455	0.00455	0.00455
[truncated: 11 more columns]

## Sheet: adiabatic incident angle=0°
θf / ° Es/Ei	-79	-77	-75	-73	-71	-69	-67	-65	-63	-61	-59	-57	-55	-53	-51	-49	-47	-45	-43	-41	-39	-37	-35	-33	-31	-29	-27	-25	-23	-21	-19	-17	-15	-13	-11	-9	-7	-5	-3	-1	1	3	5	7	9	11	13	15	17
0.02941	0	0	0	0	0	0	0	0.03333	0	0	0.06667	0	0	0	0.03333	0.03333	0.06667	0.03333	0	0.06667	0.03333	0	0.03333	0	0.03333	0	0.03333	0	0.03333	0.1	0.03333	0.16667	0	0.1	0.06667	0.03333	0.03333	0.13333	0	0.03333	0	0.1	0.1	0.03333	0.16667	0.1	0.03333	0.13333	0
0.08824	0	0.03333	0	0	0	0	0.06667	0	0.03333	0.03333	0	0.1	0.06667	0	0.06667	0.03333	0	0.1	0.13333	0.26667	0.1	0.26667	0.1	0.3	0.33333	0.33333	0.3	0.66667	0.23333	0.33333	0.26667	0.26667	0.5	0.23333	0.23333	0.33333	0.26667	0.3	0.23333	0.4	0.33333	0.56667	0.26667	0.23333	0.4	0.56667	0.4	0.3	0.2
0.14706	0	0.03333	0.03333	0	0	0	0	0.03333	0.03333	0	0.1	0	0.03333	0.06667	0.1	0.16667	0.2	0.2	0.2	0.16667	0.26667	0.3	0.46667	0.8	0.3	0.3	0.43333	0.4	0.6	0.33333	0.8	0.23333	0.3	0.4	0.73333	0.43333	0.4	0.5	0.4	0.36667	0.43333	0.5	0.5	0.4	0.46667	0.63333	0.46667	0.33333	0.5
0.20588	0	0.03333	0.03333	0.03333	0	0	0	0	0.03333	0	0.03333	0	0.1	0.06667	0.1	0.06667	0.03333	0.26667	0.23333	0.26667	0.3	0.3	0.23333	0.2	0.4	0.33333	0.53333	0.5	0.56667	0.73333	0.7	0.53333	0.4	0.56667	0.46667	0.5	0.33333	0.26667	0.43333	0.46667	0.6	0.5	0.5	0.53333	0.6	0.43333	0.43333	0.43333	0.4
0.26471	0.03333	0	0	0	0.03333	0.03333	0	0.06667	0.03333	0.03333	0.03333	0.06667	0.06667	0.03333	0.1	0.2	0.2	0.13333	0.16667	0.2	0.16667	0.3	0.33333	0.36667	0.53333	0.2	0.4	0.3	0.7	0.6	0.53333	0.4	0.6	0.56667	0.83333	0.43333	0.53333	0.63333	0.66667	0.56667	0.76667	0.36667	1	0.56667	0.5	0.8	0.63333	0.46667	0.83333
0.32353	0	0.13333	0.06667	0	0	0	0	0	0.13333	0	0	0.13333	0.1	0.13333	0.03333	0.13333	0.16667	0.26667	0.06667	0.13333	0.26667	0.53333	0.13333	0.2	0.33333	0.43333	0.46667	0.46667	0.46667	0.6	0.6	0.53333	0.36667	0.43333	0.56667	0.46667	0.7	0.36667	0.63333	0.4	0.63333	0.7	0.6	0.73333	0.63333	0.8	0.4	0.86667	0.5
0.38235	0	0.03333	0.03333	0.06667	0.06667	0.06667	0	0.13333	0.13333	0.13333	0.13333	0.03333	0.03333	0.13333	0.06667	0.1	0.23333	0.03333	0.06667	0.23333	0.16667	0.23333	0.23333	0.4	0.2	0.16667	0.46667	0.4	0.16667	0.56667	0.5	0.66667	0.4	0.66667	0.5	0.43333	0.86667	0.5	0.5	0.56667	0.53333	0.3	0.6	0.5	0.53333	0.5	0.73333	0.9	0.93333
0.44118	0.1	0.2	0.1	0.06667	0.13333	0.2	0.23333	0.3	0.3	0.36667	0.26667	0.16667	0.16667	0	0.06667	0.23333	0.2	0.03333	0.06667	0.13333	0.03333	0.23333	0.2	0.13333	0.16667	0.16667	0.3	0.43333	0.36667	0.23333	0.33333	0.4	0.66667	0.6	0.56667	0.3	0.5	0.56667	0.43333	0.43333	0.23333	0.56667	0.36667	0.83333	0.83333	0.5	0.36667	0.86667	0.7
0.5	0.26667	0.13333	0.1	0.16667	0.13333	0.23333	0.26667	0.26667	0.16667	0.2	0.2	0.2	0.1	0.2	0.23333	0.13333	0.1	0.06667	0.1	0.1	0.16667	0.2	0.2	0.16667	0.16667	0.3	0.2	0.13333	0.56667	0.3	0.56667	0.56667	0.23333	0.33333	0.2	0.3	0.26667	0.26667	0.2	0.16667	0.43333	0.4	0.4	0.23333	0.46667	0.3	0.33333	0.4	0.6
0.55882	0.13333	0.16667	0.06667	0.16667	0.43333	0.3	0.53333	0.36667	0.33333	0.3	0.13333	0.23333	0.2	0.13333	0.2	0.06667	0.1	0.06667	0.16667	0.1	0.2	0.1	0.16667	0.06667	0.2	0.16667	0.23333	0.3	0.3	0.33333	0.33333	0.16667	0.3	0.3	0.3	0.4	0.13333	0.6	0.4	0.43333	0.6	0.33333	0.26667	0.33333	0.4	0.26667	0.26667	0.3	0.26667
0.61765	0.23333	0.13333	0.3	0.16667	0.26667	0.4	0.3	0.7	0.23333	0.16667	0.56667	0.43333	0.13333	0.33333	0.06667	0.16667	0.23333	0.16667	0.03333	0	0.1	0.03333	0.2	0.1	0.13333	0.2	0.16667	0.1	0.13333	0.23333	0.4	0.26667	0.33333	0.23333	0.2	0.26667	0.16667	0.23333	0.06667	0.26667	0.23333	0.26667	0.13333	0.13333	0.26667	0.16667	0.3	0.46667	0.36667
0.67647	0.1	0.26667	0.3	0.3	0.2	0.46667	0.43333	0.33333	0.46667	0.66667	0.43333	0.56667	0.23333	0.26667	0.16667	0.2	0.16667	0.06667	0.1	0.06667	0.1	0.03333	0.03333	0.06667	0.06667	0.1	0.2	0.06667	0	0.06667	0.16667	0.13333	0.4	0.03333	0.03333	0.13333	0.23333	0.23333	0.1	0.33333	0.26667	0.06667	0.16667	0.16667	0.2	0.3	0.16667	0.06667	0.2
0.73529	0	0.03333	0.13333	0.2	0.23333	0.26667	0.36667	0.43333	0.26667	0.4	0.33333	0.2	0.33333	0.1	0.06667	0.13333	0.1	0	0	0.06667	0.03333	0.13333	0.06667	0.03333	0.1	0	0.06667	0.06667	0.06667	0.2	0.1	0.06667	0.13333	0.2	0.26667	0.16667	0.13333	0.06667	0.2	0.1	0.2	0.1	0.13333	0.13333	0.13333	0	0.13333	0.13333	0.2
0.79412	0.03333	0	0.03333	0.06667	0.13333	0.3	0.4	0.36667	0.2	0.6	0.2	0.3	0.06667	0.23333	0.13333	0.1	0.1	0.1	0.03333	0.03333	0.03333	0	0	0.06667	0	0.03333	0.06667	0.06667	0.03333	0.13333	0	0.13333	0.13333	0.1	0.03333	0	0.1	0.1	0.03333	0.1	0.13333	0.06667	0.16667	0.1	0.03333	0.03333	0	0.1	0.1
0.85294	0	0	0.03333	0.13333	0.06667	0.23333	0.33333	0.23333	0.46667	0.3	0.43333	0.26667	0.23333	0.13333	0.33333	0.1	0.03333	0	0	0.06667	0	0.06667	0	0.06667	0.06667	0	0.1	0.03333	0.03333	0	0	0.1	0	0.03333	0.1	0.03333	0	0.06667	0.1	0	0.1	0.1	0.1	0.06667	0.06667	0.1	0.03333	0	0.03333
0.91176	0	0	0.03333	0.03333	0	0.06667	0.13333	0.06667	0.4	0.4	0.36667	0.16667	0.23333	0.13333	0.1	0	0	0.03333	0	0.03333	0	0.03333	0.03333	0	0.06667	0.06667	0.03333	0	0	0	0.03333	0.03333	0	0	0.06667	0	0	0	0.1	0.06667	0.06667	0.03333	0	0	0.1	0.03333	0.03333	0.03333	0
0.97059	0	0	0	0	0	0	0.03333	0.13333	0.23333	0.23333	0.23333	0.2	0.1	0.1	0.03333	0	0	0.03333	0	0.03333	0.03333	0	0.03333	0	0	0.03333	0.03333	0.03333	0.03333	0	0	0	0	0.03333	0	0.06667	0.06667	0.03333	0	0.06667	0.03333	0.06667	0	0	0.06667	0.03333	0.03333	0	0
1.02941	0	0	0	0	0	0	0	0	0.06667	0.1	0.2	0.23333	0.06667	0.1	0.03333	0.03333	0	0	0	0.03333	0	0	0	0	0	0	0	0	0	0	0	0	0.03333	0	0	0	0.03333	0.03333	0	0	0	0	0.03333	0	0.03333	0	0	0.03333	0
1.08824	0	0	0	0	0	0	0	0	0.06667	0.06667	0	0.06667	0.06667	0.03333	0.06667	0.03333	0	0	0	0	0.03333	0.03333	0	0	0.03333	0	0	0	0	0	0	0	0	0	0	0.03333	0	0	0	0	0	0.03333	0	0	0	0	0	0	0
1.14706	0	0	0	0	0	0	0	0	0	0	0.06667	0.2	0.03333	0	0	0.03333	0	0	0.03333	0	0	0.03333	0	0.03333	0	0	0	0	0	0.06667	0	0	0	0	0	0	0	0	0	0	0	0	0	0	0	0	0	0	0
1.20588	0	0	0	0	0	0	0	0	0	0	0	0.06667	0	0.03333	0	0.03333	0	0	0	0	0	0	0	0	0	0	0	0	0.03333	0	0	0	0	0	0	0	0	0	0	0	0	0	0	0	0	0	0	0	0
1.26471	0	0	0	0	0	0	0	0	0	0	0	0	0.03333	0	0	0	0	0	0	0	0	0	0	0	0	0	0	0	0	0	0	0	0.03333	0	0	0	0	0	0	0	0	0	0	0	0	0	0	0	0
1.32353	0	0	0	0	0	0	0	0	0	0	0	0	0.03333	0	0	0	0	0	0	0	0	0	0	0	0	0	0	0	0	0	0	0	0	0	0	0	0	0	0	0	0	0	0	0	0	0	0	0	0
1.38235	0	0	0	0	0	0	0	0	0	0	0	0	0	0	0	0	0	0	0	0	0	0	0	0	0	0	0	0	0	0	0	0	0	0	0	0	0	0	0	0	0	0	0	0	0	0	0	0	0
[truncated: 31 more columns]

## Sheet: adiabatic incident angle=-10°
θf / ° Es/Ei	-79	-77	-75	-73	-71	-69	-67	-65	-63	-61	-59	-57	-55	-53	-51	-49	-47	-45	-43	-41	-39	-37	-35	-33	-31	-29	-27	-25	-23	-21	-19	-17	-15	-13	-11	-9	-7	-5	-3	-1	1	3	5	7	9	11	13	15	17
0.02941	0	0	0	0	0	0	0	0	0	0.03704	0	0	0.03704	0	0	0	0	0.03704	0	0	0.03704	0.03704	0.03704	0	0	0.03704	0.07407	0	0	0	0.11111	0	0	0	0.22222	0.11111	0.03704	0.07407	0.18519	0	0	0.07407	0.07407	0.03704	0.11111	0.03704	0.03704	0.11111	0.03704
0.08824	0	0	0	0.03704	0	0	0.03704	0.11111	0.03704	0.03704	0	0.03704	0	0	0.03704	0	0	0.03704	0	0.07407	0.18519	0.03704	0.18519	0.11111	0.11111	0.18519	0.11111	0.07407	0.25926	0.07407	0.25926	0.2963	0.40741	0.14815	0.48148	0.33333	0.2963	0.07407	0.11111	0.33333	0.33333	0.22222	0.22222	0.37037	0.25926	0.18519	0.37037	0.22222	0.22222
0.14706	0	0	0	0	0	0	0	0	0	0.03704	0	0.03704	0	0	0.03704	0.03704	0.22222	0.07407	0	0	0.07407	0.07407	0.11111	0.18519	0.07407	0.11111	0.22222	0.33333	0.44444	0.2963	0.14815	0.2963	0.44444	0.48148	0.40741	0.2963	0.40741	0.59259	0.40741	0.48148	0.25926	0.55556	0.33333	0.07407	0.40741	0.14815	0.62963	0.40741	0.22222
0.20588	0	0.03704	0	0	0	0.03704	0.03704	0	0.03704	0.03704	0	0	0.11111	0.14815	0.11111	0.03704	0.14815	0.03704	0.07407	0	0.18519	0.11111	0.07407	0.11111	0.18519	0.14815	0.33333	0.22222	0.2963	0.44444	0.22222	0.25926	0.25926	0.33333	0.48148	0.2963	0.18519	0.48148	0.2963	0.40741	0.40741	0.44444	0.62963	0.59259	0.66667	0.51852	0.40741	0.59259	0.33333
0.26471	0	0.07407	0.03704	0.03704	0.03704	0	0.03704	0.11111	0.07407	0.03704	0.07407	0.11111	0.07407	0.22222	0.07407	0.07407	0	0.07407	0.18519	0.07407	0.11111	0.07407	0.11111	0.18519	0.14815	0.11111	0.33333	0.11111	0.18519	0.22222	0.55556	0.62963	0.44444	0.48148	0.33333	0.66667	0.51852	0.92593	0.81481	0.88889	0.59259	0.62963	0.40741	0.59259	0.55556	0.74074	0.48148	0.7037	0.81481
0.32353	0.14815	0	0.03704	0.14815	0.03704	0.11111	0.03704	0.03704	0.03704	0.07407	0.07407	0.14815	0.22222	0.11111	0.07407	0	0.11111	0.14815	0.11111	0.11111	0.18519	0.07407	0.03704	0.11111	0.11111	0.14815	0.07407	0.22222	0.25926	0.33333	0.40741	0.25926	0.37037	0.48148	0.55556	0.7037	0.25926	0.66667	0.62963	0.7037	0.74074	0.7037	0.59259	0.7037	0.40741	0.96296	0.51852	1	0.66667
0.38235	0.03704	0.03704	0.18519	0.14815	0.07407	0.11111	0.22222	0.18519	0.22222	0.37037	0.18519	0.11111	0.14815	0.22222	0.2963	0.07407	0.14815	0.22222	0.18519	0.11111	0.07407	0.11111	0.11111	0.07407	0.14815	0.18519	0.14815	0.25926	0.11111	0.25926	0.37037	0.40741	0.51852	0.33333	0.18519	0.37037	0.48148	0.59259	0.92593	0.62963	0.48148	0.81481	0.66667	0.62963	0.66667	0.62963	0.66667	0.7037	0.81481
0.44118	0.25926	0.2963	0.11111	0.2963	0.33333	0.2963	0.59259	0.2963	0.37037	0.18519	0.37037	0.18519	0.25926	0.14815	0.22222	0.2963	0.03704	0.14815	0.18519	0.11111	0.07407	0.18519	0.14815	0.18519	0.07407	0.14815	0.11111	0.22222	0.25926	0.11111	0.18519	0.25926	0.22222	0.33333	0.33333	0.37037	0.33333	0.44444	0.37037	0.37037	0.44444	0.55556	0.85185	0.62963	0.66667	0.40741	0.2963	0.51852	0.40741
0.5	0.18519	0.07407	0.22222	0.33333	0.22222	0.40741	0.7037	0.81481	0.55556	0.44444	0.66667	0.25926	0.48148	0.48148	0.18519	0.2963	0.11111	0.25926	0.03704	0.22222	0.14815	0	0.07407	0.14815	0.14815	0.03704	0.22222	0.14815	0	0.2963	0.18519	0.33333	0.48148	0.18519	0.18519	0.18519	0.44444	0.25926	0.2963	0.2963	0.33333	0.48148	0.40741	0.51852	0.48148	0.62963	0.48148	0.37037	0.2963
0.55882	0.07407	0.07407	0.18519	0.03704	0.25926	0.44444	0.51852	0.66667	0.51852	0.81481	0.74074	0.59259	0.55556	0.37037	0.37037	0.14815	0.33333	0.33333	0.11111	0.22222	0.03704	0.11111	0.14815	0.11111	0.07407	0.07407	0.14815	0.07407	0.07407	0.07407	0.2963	0.18519	0.22222	0.14815	0.22222	0.11111	0.2963	0.14815	0.25926	0.18519	0.37037	0.18519	0.33333	0.2963	0.55556	0.51852	0.55556	0.37037	0.48148
0.61765	0.03704	0.03704	0.18519	0.07407	0.22222	0.14815	0.11111	0.33333	1	0.74074	0.92593	0.88889	0.55556	0.7037	0.66667	0.44444	0.25926	0.22222	0.03704	0.22222	0.11111	0.07407	0.14815	0	0.18519	0.14815	0.03704	0.11111	0.11111	0.03704	0.22222	0.18519	0.11111	0.18519	0.14815	0.14815	0.22222	0.2963	0.14815	0.22222	0.14815	0.18519	0.25926	0.25926	0.2963	0.14815	0.22222	0.37037	0.40741
0.67647	0	0.03704	0.22222	0.03704	0.07407	0.18519	0.14815	0.14815	0.2963	0.40741	0.74074	0.96296	0.74074	0.40741	0.37037	0.40741	0.55556	0.25926	0.07407	0.03704	0.07407	0.14815	0	0	0.03704	0.25926	0.03704	0.03704	0.07407	0.11111	0.11111	0.22222	0.11111	0.07407	0.2963	0.11111	0.22222	0.14815	0.11111	0.22222	0.22222	0.11111	0.22222	0.18519	0.14815	0.11111	0.2963	0.2963	0.18519
0.73529	0	0	0	0	0.11111	0	0.14815	0.18519	0.33333	0.85185	0.59259	0.88889	0.59259	0.48148	0.40741	0.48148	0.22222	0.22222	0.14815	0.11111	0	0	0.03704	0.07407	0.07407	0	0.07407	0.07407	0	0	0.03704	0	0.11111	0.22222	0.22222	0.14815	0.03704	0.03704	0.07407	0.07407	0.22222	0.14815	0.07407	0.18519	0.22222	0.07407	0.11111	0.11111	0.25926
0.79412	0	0	0	0.03704	0.03704	0.03704	0.11111	0.11111	0.22222	0.22222	0.22222	0.74074	0.51852	0.59259	0.37037	0.22222	0.14815	0.11111	0.07407	0	0.03704	0.07407	0.03704	0	0	0	0.03704	0	0.03704	0.14815	0.03704	0.07407	0	0	0.07407	0	0.07407	0.18519	0.14815	0.14815	0.03704	0.07407	0.14815	0.07407	0.07407	0.07407	0.07407	0.14815	0.03704
0.85294	0	0	0	0	0.07407	0	0.03704	0.03704	0.11111	0.14815	0.22222	0.25926	0.37037	0.2963	0.22222	0.11111	0.07407	0.07407	0.25926	0.11111	0	0	0	0	0.03704	0	0.11111	0	0	0	0.03704	0	0	0.03704	0.07407	0.03704	0.11111	0.03704	0	0.07407	0.03704	0	0.11111	0	0.14815	0.03704	0.03704	0.03704	0.07407
0.91176	0	0	0	0	0	0.03704	0.07407	0	0.11111	0	0.03704	0.40741	0.18519	0.14815	0.51852	0.22222	0.03704	0.03704	0.07407	0.11111	0	0	0.03704	0.03704	0	0.07407	0	0	0.07407	0	0.07407	0	0	0.03704	0.03704	0	0.07407	0.03704	0	0.03704	0.03704	0.11111	0.07407	0.03704	0.07407	0.07407	0.03704	0.14815	0
0.97059	0	0	0	0	0	0	0.03704	0	0.03704	0.03704	0.03704	0.22222	0.14815	0.37037	0.22222	0.03704	0.11111	0.03704	0.03704	0	0.03704	0.07407	0	0	0.03704	0.03704	0.03704	0	0	0	0	0	0.03704	0	0.03704	0	0	0	0.07407	0	0	0.03704	0	0.07407	0.03704	0.03704	0.07407	0.03704	0
1.02941	0	0	0	0	0	0	0	0	0	0	0.03704	0	0.22222	0.18519	0.11111	0.18519	0	0.03704	0.07407	0	0.03704	0	0.03704	0	0	0	0	0	0	0	0	0	0	0.07407	0	0	0	0.03704	0.11111	0	0	0.03704	0	0.03704	0	0.07407	0	0.03704	0
1.08824	0	0	0	0	0	0	0	0	0	0.03704	0	0.07407	0	0	0.03704	0	0	0.07407	0	0	0	0	0	0	0.03704	0	0	0	0	0	0	0	0.03704	0	0	0	0	0	0	0.03704	0	0	0	0.03704	0	0.03704	0	0	0
1.14706	0	0	0	0	0	0	0	0	0.03704	0	0.03704	0	0.11111	0	0.03704	0.03704	0.03704	0	0	0	0	0	0.03704	0	0.03704	0	0	0	0	0.03704	0	0	0.03704	0	0	0	0	0	0	0	0	0	0	0	0	0	0	0	0
1.20588	0	0	0	0	0	0	0	0	0	0	0.03704	0	0	0	0.11111	0	0.03704	0	0.03704	0	0	0	0	0	0	0	0	0	0	0	0	0	0	0	0	0	0	0	0	0	0	0	0	0.03704	0	0	0	0	0
1.26471	0	0	0	0	0	0	0.03704	0	0	0	0	0	0	0	0	0	0.03704	0	0	0	0	0	0	0	0	0	0	0	0	0	0	0	0	0	0	0	0	0	0	0	0	0	0	0	0	0	0	0	0
1.32353	0	0	0	0	0	0	0	0	0	0	0	0	0	0	0	0.03704	0	0	0	0	0	0	0	0	0	0	0	0	0	0.03704	0	0	0	0	0	0	0	0	0	0	0	0	0	0	0	0	0	0	0
1.38235	0	0	0	0	0	0	0	0	0	0	0	0	0	0	0	0	0	0	0	0	0	0	0	0	0	0	0	0	0	0	0	0	0	0	0	0	0	0	0	0	0	0	0	0	0	0	0	0	0
[truncated: 31 more columns]

## Sheet: adiabatic incident angle=-20°
θf / ° Es/Ei	-69	-67	-65	-63	-61	-59	-57	-55	-53	-51	-49	-47	-45	-43	-41	-39	-37	-35	-33	-31	-29	-27	-25	-23	-21	-19	-17	-15	-13	-11	-9	-7	-5	-3	-1	1	3	5	7	9	11	13	15	17	19	21	23	25	27
0.02941	0	0	0	0	0	0	0	0	0.02128	0	0	0	0	0.04255	0	0	0	0	0.02128	0	0	0	0.04255	0.04255	0.04255	0	0.02128	0	0	0	0	0.02128	0.04255	0.02128	0	0	0	0	0.02128	0	0.02128	0	0.02128	0.02128	0	0.02128	0.06383	0.08511	0.08511
0.08824	0.02128	0.02128	0	0.02128	0.04255	0	0	0.02128	0	0.02128	0.02128	0.02128	0.02128	0	0.02128	0.06383	0.06383	0.02128	0.06383	0	0.02128	0.02128	0.04255	0.08511	0.02128	0.04255	0.04255	0.06383	0.08511	0.04255	0.08511	0.06383	0.04255	0.08511	0.08511	0.06383	0.10638	0.19149	0.17021	0.08511	0.06383	0.14894	0	0.17021	0.2766	0.04255	0.04255	0.12766	0.19149
0.14706	0.02128	0	0	0.02128	0.02128	0	0.02128	0.02128	0.06383	0	0.02128	0.06383	0.02128	0.06383	0	0.02128	0.04255	0	0.08511	0.02128	0.04255	0.08511	0.06383	0.04255	0.08511	0.21277	0.12766	0.12766	0.12766	0.10638	0.04255	0.12766	0.12766	0.14894	0.17021	0.08511	0.17021	0.08511	0.19149	0.14894	0.25532	0.34043	0.2766	0.19149	0.31915	0.21277	0.31915	0.14894	0.34043
0.20588	0.02128	0	0.02128	0	0.04255	0.06383	0	0.02128	0.02128	0.08511	0	0.06383	0.08511	0	0	0.12766	0.08511	0	0	0.10638	0.08511	0.14894	0.08511	0.08511	0.12766	0.17021	0.04255	0.08511	0.08511	0.04255	0.10638	0.19149	0.17021	0.14894	0.2766	0.2766	0.21277	0.17021	0.19149	0.17021	0.2766	0.19149	0.19149	0.29787	0.23404	0.38298	0.34043	0.2766	0.34043
0.26471	0.06383	0.14894	0.10638	0.06383	0.04255	0.10638	0.10638	0.08511	0.08511	0.10638	0.04255	0.12766	0.04255	0.04255	0.04255	0.10638	0.06383	0.14894	0.04255	0.08511	0.02128	0.04255	0.04255	0.04255	0.08511	0.08511	0.08511	0.10638	0.12766	0.06383	0.25532	0.25532	0.21277	0.21277	0.14894	0.08511	0.17021	0.17021	0.21277	0.23404	0.19149	0.42553	0.29787	0.40426	0.38298	0.34043	0.3617	0.29787	0.40426
0.32353	0.14894	0.17021	0.25532	0.17021	0.29787	0.17021	0.19149	0.23404	0.34043	0.19149	0.17021	0.19149	0.08511	0.19149	0.06383	0.06383	0.08511	0.08511	0.04255	0.02128	0.10638	0.04255	0.12766	0.06383	0.10638	0.10638	0.02128	0	0.14894	0.19149	0.17021	0.17021	0.08511	0.23404	0.23404	0.17021	0.2766	0.21277	0.21277	0.2766	0.19149	0.29787	0.34043	0.25532	0.25532	0.44681	0.42553	0.3617	0.59574
0.38235	0.17021	0.14894	0.21277	0.2766	0.38298	0.29787	0.21277	0.31915	0.23404	0.46809	0.2766	0.31915	0.34043	0.25532	0.21277	0.23404	0.08511	0.08511	0.10638	0	0.02128	0.02128	0.10638	0.06383	0.06383	0.10638	0.04255	0.14894	0.06383	0.08511	0.06383	0.17021	0.08511	0.17021	0.21277	0.21277	0.21277	0.40426	0.42553	0.31915	0.31915	0.2766	0.59574	0.46809	0.57447	0.51064	0.68085	0.38298	0.42553
0.44118	0.08511	0.10638	0.25532	0.44681	0.46809	0.6383	0.65957	0.78723	0.70213	0.76596	0.82979	0.59574	0.34043	0.34043	0.34043	0.14894	0.17021	0.17021	0.06383	0.04255	0.04255	0.06383	0.06383	0.04255	0	0	0.12766	0.14894	0.10638	0.08511	0.12766	0.23404	0.19149	0.08511	0.12766	0.25532	0.23404	0.21277	0.44681	0.3617	0.12766	0.2766	0.48936	0.48936	0.38298	0.40426	0.38298	0.51064	0.31915
0.5	0.02128	0.06383	0.10638	0.23404	0.42553	0.44681	0.51064	0.76596	0.87234	0.74468	0.48936	0.65957	0.6383	0.40426	0.38298	0.25532	0.12766	0.14894	0.08511	0.02128	0.08511	0.02128	0.06383	0.02128	0.14894	0.02128	0.06383	0.14894	0.10638	0.08511	0.08511	0.08511	0.17021	0.19149	0.06383	0.17021	0.19149	0.23404	0.21277	0.38298	0.29787	0.3617	0.29787	0.40426	0.31915	0.55319	0.42553	0.3617	0.42553
0.55882	0.08511	0.10638	0.04255	0.14894	0.42553	0.31915	0.6383	0.76596	0.78723	1	0.95745	0.51064	0.6383	0.42553	0.29787	0.38298	0.25532	0.25532	0.17021	0.04255	0.06383	0.10638	0.08511	0.02128	0.02128	0.06383	0.06383	0.10638	0.02128	0.04255	0.08511	0.17021	0.14894	0.04255	0.12766	0.14894	0.10638	0.29787	0.14894	0.19149	0.25532	0.14894	0.23404	0.21277	0.38298	0.44681	0.48936	0.51064	0.31915
0.61765	0.04255	0	0.06383	0.10638	0.06383	0.23404	0.42553	0.97872	0.74468	0.74468	0.61702	0.70213	0.57447	0.42553	0.44681	0.3617	0.38298	0.19149	0.04255	0.08511	0.06383	0.04255	0.02128	0.02128	0	0.02128	0.04255	0.12766	0.04255	0.02128	0.08511	0.06383	0.08511	0.10638	0.10638	0.17021	0.02128	0.14894	0.19149	0.14894	0.14894	0.23404	0.21277	0.38298	0.25532	0.17021	0.34043	0.23404	0.42553
0.67647	0	0	0.04255	0.02128	0.10638	0.08511	0.10638	0.31915	0.46809	0.57447	0.46809	0.7234	0.57447	0.29787	0.65957	0.34043	0.44681	0.21277	0.12766	0.12766	0.06383	0.02128	0.06383	0.06383	0.06383	0	0.02128	0	0.04255	0.10638	0.04255	0.06383	0.04255	0.04255	0.10638	0.08511	0.08511	0.08511	0.10638	0.08511	0.29787	0.17021	0.12766	0.42553	0.23404	0.19149	0.31915	0.34043	0.19149
0.73529	0	0.04255	0.02128	0.02128	0.04255	0.02128	0.10638	0.14894	0.25532	0.34043	0.38298	0.68085	0.57447	0.40426	0.31915	0.2766	0.19149	0.14894	0.12766	0.17021	0.08511	0.08511	0.06383	0.08511	0.04255	0.02128	0.04255	0.04255	0.06383	0.08511	0.08511	0.10638	0.08511	0	0.08511	0.06383	0.10638	0.12766	0.04255	0.08511	0.10638	0.12766	0.19149	0.17021	0.12766	0.19149	0.25532	0.17021	0.19149
0.79412	0	0	0	0	0	0.04255	0.04255	0.08511	0.14894	0.3617	0.2766	0.21277	0.59574	0.31915	0.21277	0.17021	0.19149	0.14894	0.02128	0.10638	0.04255	0.04255	0.04255	0	0	0	0.02128	0.08511	0.04255	0.02128	0.04255	0.02128	0.02128	0.06383	0	0.02128	0.10638	0.10638	0.10638	0.14894	0.14894	0.12766	0.08511	0.06383	0.08511	0.14894	0.08511	0.17021	0.12766
0.85294	0	0	0	0.02128	0	0.04255	0.04255	0.02128	0.06383	0.10638	0.17021	0.23404	0.19149	0.19149	0.25532	0.10638	0.23404	0.10638	0.10638	0.08511	0	0	0.02128	0.02128	0	0.02128	0	0	0	0	0.02128	0.06383	0	0	0	0	0.02128	0	0.04255	0.04255	0.06383	0.04255	0.06383	0.04255	0.06383	0.10638	0.10638	0.14894	0.02128
0.91176	0	0	0	0	0.02128	0	0	0.02128	0	0.08511	0.08511	0.25532	0.10638	0.31915	0.08511	0.14894	0.14894	0.04255	0.04255	0.02128	0.02128	0	0	0	0	0	0	0	0	0.06383	0	0.02128	0	0	0.04255	0	0	0.02128	0.02128	0.02128	0.04255	0.06383	0.02128	0.08511	0.06383	0.06383	0.04255	0.06383	0.04255
0.97059	0	0	0	0	0	0	0	0.02128	0.02128	0.04255	0.10638	0.04255	0.14894	0.14894	0.10638	0.12766	0.08511	0.04255	0.04255	0.06383	0.02128	0	0	0	0	0.02128	0.02128	0	0	0	0.02128	0	0.04255	0	0.02128	0	0.04255	0	0	0.02128	0.04255	0.04255	0.06383	0.06383	0.04255	0.12766	0	0.02128	0
1.02941	0	0	0	0	0	0	0	0	0	0.04255	0	0.08511	0.02128	0.06383	0.06383	0.04255	0.06383	0.04255	0.02128	0	0	0	0.02128	0	0	0	0	0.02128	0	0	0	0	0	0	0	0	0	0.02128	0.02128	0	0	0	0.06383	0.02128	0.04255	0.02128	0.04255	0.02128	0
1.08824	0	0	0	0	0	0	0	0	0	0	0.02128	0.02128	0	0.10638	0.04255	0.02128	0.02128	0.06383	0.02128	0	0	0	0	0	0	0	0	0.02128	0	0	0	0	0.04255	0	0	0	0.02128	0	0	0	0	0	0	0.02128	0.02128	0.02128	0.02128	0	0
1.14706	0	0	0	0	0	0	0	0	0	0	0	0.02128	0.04255	0.04255	0.02128	0	0.02128	0.02128	0	0	0	0	0	0	0.02128	0	0	0.02128	0	0	0	0.02128	0	0	0.02128	0	0	0	0	0	0	0.02128	0	0.04255	0.04255	0	0	0	0
1.20588	0	0	0	0	0	0	0	0	0	0	0	0	0	0.02128	0	0	0	0	0.06383	0	0	0	0	0	0	0	0	0	0	0	0	0	0	0	0	0	0	0	0	0	0	0.02128	0.02128	0	0	0	0.02128	0	0.02128
1.26471	0	0	0	0	0	0	0	0	0	0	0	0	0	0.02128	0	0	0	0	0.02128	0	0.02128	0	0	0	0	0	0	0	0	0.02128	0	0	0	0	0	0	0	0	0	0.02128	0	0	0	0	0.02128	0	0	0	0
1.32353	0	0	0	0	0	0	0	0	0	0	0	0	0	0.02128	0	0	0.02128	0	0	0	0	0	0	0	0	0	0	0	0	0	0	0	0	0	0	0	0	0	0	0	0	0	0	0	0	0	0.02128	0	0
1.38235	0	0	0	0	0	0	0	0	0	0	0	0	0	0	0	0	0	0	0	0	0	0	0	0	0	0	0	0	0	0	0	0	0	0	0	0	0	0	0	0	0	0	0	0	0	0	0	0	0
[truncated: 21 more columns]
